# Supplementary material for: Validation of prognostic scores predicting mortality in acute liver decompensation or acute-on-chronic liver failure: A Thailand multicenter study
Source: PLoS One. 2022 Nov 22;17(11):e0277959. doi: 10.1371/journal.pone.0277959 (PMC9681104; doi:10.1371/journal.pone.0277959)
Supplement: S1 File — (XLSX) [file pone.0277959.s005.xlsx]

## Sheet: Sheet1
Basic information		Acute insults	Cause of chronic liver disease	0=AD, 1=ACLF			CLIF-SOFA score						Organ failure (Y=1, N=2)							CLIF-OF score	ACLF grade by CLIF-c ACLF	CLIF-C ACLF score	CLIF-C AD score		CTP at study enrollment		Lab at study enrollment : TB, DB, BUN/CR in mg/dl; E-lyte in mEq/l; AST, ALT, ALP in IU/L; Alb prot in gm/dl																		Hemodynamics at study enrollment
Sex (1=male, 2 = female)	AGE	Acute Insult (Code)	Cause of CLD (Code)	Status at Enrollment (1=ACLF, 0=AD)	Status 1 mo (Alive=0, Dead=1, N/A=99)	Status 3 mo (Alive=0, Dead=1, N/A=99)	Liver	Kidney	Cerebral	Coag	Cir	Lung	Liver	Kidney	Brain	Coag	Hdyn	Lung	Number of organ failure					CLIF-SOFA		Na	Hb	Hct	WBC	PMN	Lym	Plt	INR	BUN	Cr	K	Cl	HCO3	TB	DB	AST	ALT	ALP	Alb	Sat	P/f	SBP	DBP	MAP
2	34	14	15	1	1	1	4	2	0	4	4	2	1	1	0	1	1	0	4	15	3	66		16	12	126	6.8	20.1	21210	85	1	18000	3.51	57	3.03	3.4	92	9.1	22.2	22.2	176	84	574	1.6	99.6	265	69	24	39
1	65	15	5	0	0	0	1	0	0	2	4	1	0	0	0	0	1	0	1	10	0		54	8	8	135	8.5	27.2	6720	82.4	14.1	213000	1.35	13.5	1.05	4	98	18.4	1.7	1.2	174	67	306	2.7	98.5	320	113	52	72.3
1	60	19	5	1	0	0	3	1	0	4	3	1	0	0	0	1	1	0	2	9	2	60		12	13	129	14.2	42.2	21540	91	1	114000	2.88	39	1.47	4.8	94	12.3	8.2	4.3	57	47	111	2.6	99	457.1	93	69	77
1	61	22	2	1	1	1	4	1	3	4	0	2	1	0	1	1	0	0	3	13	3	64		14	14	125	13.8	41.4	14620	86	5	212000	4.94	17.5	1.94	4.6	83	16.4	34.7	26.1	686	1536	107	3	99.1	210	128	70	89
2	54	19	5	1	0	0	2	2	2	2	0	1	0	1	0	0	0	0	1	8	1	38		9	11	135	10.7	32.5	5100	72	19	87000	1.38	53	2.2	6	106	15.4	4.4	3.9	71	38	125	3	98	438.1	133	65	88
1	45	19	5	1	1	1	2	3	3	3	4	1	0	1	1	0	1	0	3	13	3	61		16	13	125	7.5	24	23890	79	10	113000	2.47	76.2	3.58	5.8	82	8.2	4.8	3.8	499	144	79	2.1	92	323.8	98	52	67
1	55	14	5	1	0	0	4	0	2	2	0	1	1	0	0	0	0	0	1	9	1	44		9	10	131	11.7	33.8	7180	76.5	8.9	68000	1.49	19.9	0.64	3.8	94	26.7	12.7	8.3	98	81	144	2.4	98	438.1	124	84	97
1	55	14	6	1	0	0	2	2	0	3	1	2	0	1	0	0	0	0	1	9	1	55		10	13	127	2.8	10.7	24500	97	1	206000	2.21	32.2	2.7	3.6	92	16.9	3.1	2.6	140	47	80	1.8	99	300	92	52	59
1	80	19	15	1	1	1	4	2	0	3	1	1	1	1	0	0	0	0	2	11	2	73		11	10	148	7.7	26.3	9700	73.9	12.9	215000	1.67	40.5	3.1	3.8	118	10.6	20.1	19.4	279	68	402	2.6	100	340	97	47	62
1	65	14	5	1	1	1	4	0	2	3	0	1	1	0	0	0	0	0	1	9	1	47		10	10	126	11.6	33.4	6080	86.6	6.7	91000	1.59	19.2	0.59	4.1	96	19.6	18.8	15.9	202	102	240	1.9	98.7	395.2	131	71	91
1	56	19	5	0	0	0	1	0	0	1	0	1	0	0	0	0	0	0	0	6	0		48	3	8	135	11.2	34.4	5280	76.1	17.5	41000	1.23	42.6	0.97	5.3	103	21.8	1.4	0.5	55	46	69	3.5	97	419	154	87	109
1	53	19	5	0	1	1	1	1	0	3	1	2	0	0	0	0	0	0	0	9	0		57	8	9	136	6.7	19.5	9280	77	16	193000	1.66	5.8	1.2	3.2	96	19	1.4	0.9	49	24	86	2.1	98.5	222.5	91	32	48
1	60	19	5	1	0	0	2	0	0	4	4	0	0	0	0	1	1	1	3	12	3	55		10	12	139	6.3	19.2	6450	68.1	15.4	79000	2.65	18.7	0.96	5.3	106	18.5	3	2.1	23	16	57	2.3	99.9	460	110	90	97
1	56	14	5	0	0	0	2	0	0	2	0	1	0	0	0	0	0	0	0	8	0		58	5	6	135	14.2	41.7	14170	77.7	10.8	219000	1.3	19	1.12	4.2	98	19.5	2.5	1.7	32	22	295	4	99	457	104	68	80
1	79	14	1	1	0	1	1	1	0	2	4	0	0	0	0	0	1	0	1	10	1	61		8	8	135	13.3	38.9	13890	91.1	2	235000	1.25	9.8	1.69	3.8	91	21.5	1.8	0.9	47	23	47	2.8	100	437.5	66	37	47
1	57	19	1	1	1	1	4	4	0	3	4	1	1	1	0	1	1	1	5	15	3	70		16	13	128	7.9	23.4	15810	64	6	69000	2.3	66.6	5.34	4.8	101	5.9	22.8	19.3	307	126	172	2.5	100	327.5	88	42	51
1	55	15	5	0	0	0	4	0	0	3	0	1	1	0	0	0	0	0	1	9	0		73	8	10	128	14.1	42.5	22970	90	6	117000	2.06	10.4	1.14	4.3	93	26.2	19.2	14.6	195	127	163	3.3	95	380.95	175	98	124
1	39	14	5	1	1	1	4	0	3	2	0	2	1	0	1	0	0	0	2	9	2	51		11	14	137	11.8	32.8	22310	86	2	80000	1.95	20.5	0.8	4.5	105	20.4	27.1	23.5	328	229	299	2.4	99.4	260	115	58	77
1	59	19	5	0	1	1	2	0	2	2	0	1	0	0	0	0	0	0	0	7	0		70	7	11	104	9.1	22.8	9290	95	2	114000	1.47	29.8	0.72	5.1	71	18.4	5	3.4	85	31	172	2.9	95	380.95	132	80	97
2	58	14	2	1	1	1	2	2	0	4	4	2	0	1	0	1	1	0	3	11	3	48		14	10	139	9.1	29.2	4000	47	34	34000	2.58	37.2	2.55	3	98	8.8	2.4	2	90	45	90	2.7	100	246	81	37	55
1	62	19	3	1	1	1	4	2	3	2	0	2	1	1	1	0	0	0	3	11	3	59		13	12	129	12.4	37.7	17560	85	9	352000	1.39	96.6	2.3	5.1	81	18.9	29.3	27.9	1382	111	148	3.5	95	250	176	79	111
2	44	22	5	1	1	1	4	2	4	3	1	3	1	1	1	0	0	1	4	14	3	62		17	15	126	10.2	30.4	18830	80	4	149000	2.38	44.9	2.68	3.8	92	14.8	20.3	16.1	232	118	122	2	98	96	77	46	56
1	75	14	2	0	1	1	1	0	0	3	0	2	0	0	0	0	0	0	0	6	0		66	6	8	136	6.3	20.7	16400	80.9	9.8	350000	1.61	19.2	0.9	4.3	102	20.5	1.8	1.4	68	8	397	1.7	92	287.5	95	62	74
1	66	19	5	1	1	1	3	1	4	4	0	1	0	0	1	1	0	1	3	11	3	60		13	15	130	8.5	28.7	15500	87	7	195000	3.21	67.1	1.87	7.1	91	13.6	8.7	7.5	931	1056	199	2.4	99.5	386	108	57	74
1	60	19	6	0	1	1	1	1	0	1	0	1	0	0	0	0	0	0	0	6	0		58	4	7	131	14.5	44.3	13000	69.5	15.2	128000	1.13	20.3	1.24	5.5	91	27.2	1.9	1.2	382	60	82	3.8	98	438.1	132	76	95
1	69	19	2	1	1	1	2	3	0	3	4	2	0	1	0	0	1	0	2	11	2	63		14	11	132	9.7	31.9	22300	77	0	65000	2.49	28.8	3.57	3.6	94	12.7	2.8	1.7	176	111	78	2.2	96.7	278.33	55	35	42
1	74	19	2	0	0	1	2	1	0	2	0	3	0	0	0	0	0	1	1	8	0		60	8	9	129	11.8	35.3	5740	58.8	26.5	110000	1.37	19.5	1.26	5.4	95	22	2.4	1.4	156	65	174	3.3	100	189	124	60	81
1	50	15	2	1	1	1	3	2	0	4	4	2	0	1	0	1	1	0	3	15	3	53		15	13	135	9.3	37.7	1870	59.7	33.7	53000	4.45	12.7	1.85	4.2	92	3.9	10.8	6.5	122	60	93	2.2	98.6	233	71	48	56
1	57	19	5	1	1	1	1	0	0	3	4	3	0	0	0	0	1	1	2	11	2	55		11	10	133	5.1	16.7	13000	50	39	65000	2.05	34.4	0.5	7.3	96	5.1	1.3	0.8	45	30	137	1.9	147.3	147.3	116	94	101
1	52	14	5	1	1	1	4	1	2	3	0	1	1	0	0	0	0	0	1	10	1	52		11	13	141	8.6	25.6	16900	95	1	52000	2.12	42.6	1.8	4.2	105	21.7	26.6	22.5	79	31	114	2.1	95	380.95	112	65	81
1	57	15	1	1	1	1	3	1	4	4	0	1	0	0	1	1	0	0	2	11	2	48		13	15	125	11.9	32.5	3810	52	36.2	86000	3.51	9.1	1.3	2.9	76	32	9.7	5.8	107	63	123	2.4	100	350	96	62	73
2	71	15	5	1	1	1	4	2	3	3	0	2	1	1	1	0	0	0	3	11	3	61		14	14	136	12.9	40.2	12700	82	12	599000	1.78	44.6	2.8	5.4	101	14.4	18.6	15.6	577	60	128	2.4	100	312.5	129	63	85
2	54	14	2	1	1	1	2	2	0	4	4	2	0	1	0	1	1	0	3	11	3	58		14	11	128	10.1	34.9	22700	80	8	19000	3.07	33.5	3.1	5.5	95	5	4.8	4.5	84	23	113	2	100	228.33	82	44	57
2	53	19	15	0	0	0	0	0	0	2	1	0	0	0	0	0	0	0	0	6	0		51	3	6	138	7.1	22	12810	62.4	31.8	175000	1.29	19.5	0.73	4.8	107	18	0.3	0.2	34	32	173	2.8	100	432.5	74	47	56
1	46	15	6	1	1	1	2	2	0	3	4	1	0	1	0	0	1	1	3	12	3	28		12	11	134	10.1	32.1	1540	80.6	18.2	56000	1.54	32.2	1.83	6.2	104	12.2	4.8	3.7	66	47	126	2.3	96.8	300	82	48	59
1	56	19	16	0	1	1	3	0	0	3	0	3	0	0	0	0	0	1	1	10	0		60	9	12	140	8.7	26.5	9190	93	6	59000	2.22	23.6	1.05	4.2	105	16.9	10.4	6.9	5738	2559	306	2.8	99.6	195	96	58	71
1	43	19	1	0	0	0	2	0	0	2	1	2	0	0	0	0	0	0	0	6	0		54	7	7	136	10.8	34.5	13760	73	20	111000	1.49	22.9	0.84	4.2	97	16.3	3	1.5	108	60	104	3.2	98.8	296.88	87	55	65
1	56	14	5	0	1	1	1	0	0	2	0	2	0	0	0	0	0	0	0	6	0		57	5	8	130	15.3	46.4	10640	87	5.1	83000	1.36	12.5	0.8	3.7	95	18	1.6	1.1	59	52	62	2.4	99	274.29	160	80	107
1	48	19	1	0	1	1	3	0	4	1	1	1	0	0	1	0	0	0	1	9	0		43	10	13	139	8.2	25	8520	94	2	94000	1.24	28	0.64	4.5	105	21.9	11.3	9.4	96	112	198	2.2	100	337.5	88	54	65
1	67	19	2	0	0	0	3	0	0	3	0	1	0	0	0	0	0	0	0	7	0		57	7	11	136	11.3	33.4	5540	78.7	8.9	84000	1.83	36.7	0.89	3.5	100	24	6.9	5.8	158	45	99	1.7	98	438.1	123	82	96
1	45	14	1	1	1	1	2	2	3	3	1	4	0	1	1	0	0	1	3	13	3	45		15	12	137	14.8	43.9	5360	89.2	9.5	75000	1.71	8.2	1.42	3.2	102	17	3.5	2	212	86	157	2.4	95.3	327.5	83	52	62
1	35	15	1	1	0	0	2	1	0	4	3	2	0	0	0	1	1	0	2	11	2	42		12	12	125	7.1	21.8	6840	77	8	57000	2.62	13.2	1.21	3.9	97	16	6.2	3.9	80	34	84	1.7	100	312.5	102	64	77
1	48	19	1	0	0	0	1	0	0	2	0	1	0	0	0	0	0	0	0	6	0		51	4	6	129	6.8	21.3	6360	72	20	41000	1.33	13.4	1.08	3.4	96	18.4	1.5	1	200	89	65	3	100	380.95	110	62	78
1	42	19	16	0	0	0	2	0	0	2	0	1	0	0	0	0	0	0	0	6	0		49	5	6	131	10.2	30.3	9480	76.2	10.1	119000	1.44	20.3	0.6	3.3	86	20	2.1	1.5	172	100	73	4.4	99	457.14	116	75	89
2	59	19	5	0	0	0	4	1	0	3	0	1	1	0	0	0	0	0	1	8	0		61	9	12	132	8.6	26.5	6940	74.4	13.8	199000	1.78	11.2	1.35	3.8	98	22.4	17.8	14.4	75	27	73	2.5	97	419	128	68	88
1	57	15	1	0	0	0	3	1	2	3	0	1	0	0	0	0	0	0	0	8	0		58	10	12	151	8.6	26.1	10530	71.9	16	107000	1.91	14.9	1.94	3	85	21.3	9.4	8.1	58	22	143	1.9	95	452.38	114	80	81
1	57	14	6	1	1	1	4	1	2	3	0	1	1	0	0	0	0	0	1	9	1	47		11	11	121	7.8	22.9	10050	48.7	30.8	307000	1.51	32.7	1.64	5.2	98	13.3	16.9	14.9	455	134	1040	2.2	100	476.19	102	59	73
1	50	19	2	0	1	1	2	1	0	3	0	1	0	0	0	0	0	0	0	6	0		63	7	12	131	6.5	19.7	11900	22.7	63.4	355000	1.72	34	1.52	5.5	95	19.5	4.4	3.7	171	121	209	1.7	471.43	93	93	60	71
1	47	19	1	0	0	0	1	0	0	2	1	2	0	0	0	0	0	0	0	7	0		51	6	6	137	8.6	27.8	10160	67.2	24.7	102000	1.45	23.9	0.85	4.9	103	19.8	1.3	0.8	70	37	166	2.9	100	312.5	87	59	68
1	63	22	15	0	0	0	2	0	3	3	0	1	0	0	1	0	0	0	1	8	0		50	9	9	134	14.3	39.4	3990	44.8	40.9	82000	1.51	12.3	0.83	4.9	100	24	2.3	1	104	76	128	3.5	96	400	104	62	76
1	57	14	1	0	1	1	2	1	3	1	0	2	0	0	1	0	0	0	1	10	0		58	9	11	138	15.2	43.7	14050	69	15	151000	1.24	36.6	1.46	4.8	103	18.2	2.7	0.9	130	42	141	2.4	99.7	267.5	122	66	85
1	72	14	5	0	0	0	2	1	0	3	4	2	0	0	0	0	1	0	1	8	0		68	12	7	132	12.2	37.2	11400	95	1	62000	1.66	20.5	1.46	4.4	103	13.1	2.3	1.4	192	60	154	3.2	95	300	80	37	51
1	43	19	1	1	0	0	3	1	3	3	3	2	0	0	1	0	1	0	2	12	2	57		15	12	123	8.2	23.9	23500	80.5	12.9	153000	2.06	40.5	1.75	6.1	88	14.4	7.9	4.7	110	42	90	2.7	97	220	100	45	64
1	47	14	1	1	0	1	4	0	0	4	0	1	1	0	0	1	0	0	2	10	2	42		9	13	132	9.8	28	5120	70.9	16	35000	3.71	2.7	0.54	2.4	89	26.6	12.1	5.6	178	82	162	2.5	98	457.14	165	82	110
1	27	14	1	0	1	1	3	0	2	3	0	1	0	0	0	0	0	0	0	9	0		61	9	11	114	10	26.2	10910	84.5	10.4	168000	2.38	6.2	0.36	3.4	82	17.3	11.7	9.2	264	88	110	2.8	95.2	304.76	120	80	93
2	58	14	3	0	0	0	1	0	0	3	0	2	0	0	0	0	0	0	0	6	0		56	6	6	130	11.4	33.8	7070	79.6	10.6	22000	1.55	6.3	0.88	3.5	92	13.7	1.5	1.1	122	51	88	2.8	99	300	102	57	72
1	52	19	3	0	0	0	0	0	0	2	0	1	0	0	0	0	0	0	0	6	0		53	3	6	138	9.7	29.3	12380	81.2	11.1	268000	1.34	47.5	0.92	5	102	21.2	0.9	0.4	52	38	217	3.1	97	419.05	113	75	88
1	54	19	1	1	0	0	3	2	3	2	0	1	0	1	1	0	0	0	2	10	2	51		11	11	135	9.5	28.3	12520	84.2	9.1	83000	1.48	40.5	3.12	3.9	95	19.9	6.4	5.2	125	56	189	2.8	95	380.95	102	57	72
1	57	22	1	1	1	1	0	4	0	1	0	1	0	1	0	0	0	0	1	8	1	41		6	9	117	8.8	27.2	6420	92	1	120000	1.21	75.9	5.48	5.4	81	17.1	0.8	0.6	93	29	197	3.1	98	438.1	112	70	84
2	80	14	2	0	0	0	0	0	0	1	0	1	0	0	0	0	0	0	0	6	0		52	2	5	133	13.3	40.3	8370	88	8	256000	1.12	10	0.43	5.2	92	26.4	0.2	0.1	21	19	88	4	96	400	180	97	125
2	83	14	2	1	0	1	2	2	0	2	4	1	0	1	0	0	1	0	2	9	2	56		11	10	137	7.4	22.2	7500	80.4	11.8	126000	1.39	41.1	2.41	3.8	104	18.1	2.4	2.2	238	90	118	2.4	98.6	312.5	85	51	62
1	55	14	1	1	0	0	4	2	3	4	4	2	1	1	1	1	1	0	5	16	3	71		19	13	129	10.2	28.9	13980	79	14.3	71000	2.6	26.3	1.63	4.5	94	23.3	18.1	14.1	113	36	95	2	95	250	84	44	62
2	56	15	5	0	0	0	3	0	0	3	0	1	0	0	0	0	0	0	0	8	0		64	7	13	129	8.8	25.9	11180	84.2	9.9	72000	2.31	20.5	0.62	4.4	98	19	6.8	5.5	90	72	257	2.4	98	466.67	112	56	74.6667
1	55	19	5	0	1	1	0	0	0	2	0	1	0	0	0	0	0	0	0	6	0		54	3	7	131	10.8	31.1	8920	70.6	21.1	252000	1.38	15.7	0.78	4	98	21.1	0.6	0.5	311	42	213	2.2	97	419.05	148	96	113.333
2	74	14	14	0	0	1	0	0	0	2	4	1	0	0	0	0	1	0	1	10	0		69	7	9	106	11	34.9	8600	88.5	3.8	271000	1.26	36	0.6	5	77	17.6	1.1	0.8	108	121	356	2.4	100	370	77	49	58.3333
2	54	22	2	1	0	0	4	1	1	3	0	2	1	0	0	0	0	0	1	9	1	45		11	12	126	11.4	30.4	8940	77.8	11.7	54000	1.72	41.8	1.59	3.5	94	17.8	33.5	28.6	86	68	105	3	96	262.5	120	66	84
1	50	19	2	1	1	1	4	3	0	4	4	2	1	1	0	1	1	0	4	14	3	63		17	13	123	10.2	30.7	14200	77.8	10.9	344000	4.62	45.3	4.6	5.9	85	15.4	40.5	32.9	283	449	111	2.7	89.3	150	100	44	62.6667
1	86	14	2	1	1	1	3	1	0	3	4	4	0	0	0	0	1	1	2	11	2	70		15	11	137	11.8	37.4	22900	96.5	2.6	48000	1.57	46	1.3	4.4	102	17.3	8.9	8	147	54	120	2.1	90	85	86	42	56.6667
1	56	14	5	0	1	1	2	0	0	3	3	1	0	0	0	0	1	0	1	9	0		51	9	10	132	10.3	31.6	2500	56.2	37.6	45000	2.22	8.4	0.8	4.1	99	20.5	2.7	2.2	76	31	219	2.1	100	312.5	80	40	53.3333
1	60	19	5	1	1	1	2	2	0	3	0	0	0	1	0	0	0	1	2	8	2	47		7	13	119	6.8	20.9	14490	73.8	21	228000	2.34	58.6	2	7.3	82	5.8	3.7	3.2	1366	473	161	2.6	100	445	116	64	81.3333
1	51	19	1	0	1	1	2	0	0	2	3	0	0	0	0	0	1	0	1	10	0		49	7	9	131	8.6	27	8000	69.5	13.2	104000	1.26	12.6	0.6	3.4	94	21.3	2.6	1.5	161	109	120	2.9	100	415	106	62	76.6667
2	71	15	2	1	0	1	2	2	3	3	0	2	0	1	1	0	0	0	2	11	2	62		12	13	134	11.7	36.6	15900	90	2	96000	2.12	85.3	2.9	5.4	99	16.9	2.9	2.4	82	48	133	2	99	300	126	60	82
2	75	15	15	0	1	1	0	1	0	0	0	1	0	0	0	0	0	0	0	0	0		59	2	8	136	10.8	33.9	12800	89.3	3.7	578000	0.89	21	1.3	5.2	97	17.7	0.3	0.2	117	66	76	3.1	96	457.14	120	70	86.6667
1	52	19	1	0	0	0	2	0	0	5	3	2	0	0	0	0	1	0	1	8	0		49	12	9	131	8.6	27	8000	69.5	13.2	104000	1.26	12.6	0.6	3.4	97	21.3	3.5	2.6	161	109	120	2.9	100	322.5	98	62	74
1	56	14	5	1	1	1	2	3	0	3	4	4	0	1	0	0	1	1	3	13	3	61		16	10	129	13.4	40.6	12800	65	3	40000	2.38	52.8	4.8	5.3	88	17.1	3.4	3.2	622	459	173	2.9	98	91	72	44	53.3333
2	62	15	5	0	0	0	2	1	0	3	0	1	0	0	0	0	0	0	0	6	0		57	7	10	129	7.4	22.9	3600	64.9	13.5	71000	1.86	11	1.2	4.6	97	18.5	2.6	1.8	63	23	75	2.8	96	400	114	80	91.3333
1	52	19	5	1	1	1	4	2	2	4	4	1	1	1	0	1	1	0	4	14	3	64		17	13	119	9.9	28.6	15700	87.6	2	154000	3.87	72.5	3.3	4.1	86	13	37.4	36	641	270	481	2.6	100	312.5	98	44	62
1	72	14	2	1	1	1	3	2	0	4	4	2	0	1	0	1	1	0	3	13	3	71		15	13	116	13.3	41	20800	94.1	4	283000	2.6	80.8	2	5.9	84	17.3	9.7	8.2	353	93	500	1.7	97	275	57	39	45
1	59	19	1	1	1	1	4	3	4	3	0	1	1	1	1	0	0	0	3	15	3	72		15	15	145	7.4	22.6	19940	82.5	10.2	112000	2.41	87	4.1	4.3	109	18.5	18.5	14	658	337	409	2.2	100	352.5	138	80	99.3333
1	51	19	1	0	0	0	0	0	0	0	0	1	0	0	0	0	0	0	0	6	0		47	1	8	133	7	22.3	9750	13.3	15.3	175000	1.07	12	0.66	3.9	101	22.7	0.6	0.5	26	17	145	2.7	99	457.14	110	64	79.3333
1	60	19	5	0	1	1	0	0	2	2	1	1	0	0	0	0	0	0	0	7	0		51	6	8	133	9.4	28.6	4880	74	16	220000	1.39	11.6	0.67	4.5	100	19.1	1.1	0.7	55	11	181	3.2	97	365.6	87	58	67.6667
1	63	22	5	0	1	1	3	1	0	3	0	1	0	0	0	0	0	0	0	8	0		67	8	12	130	12.7	38.1	7670	62.3	3.6	141000	2.01	25.8	1.6	4.5	95	27.5	7.6	5.6	100	54	133	1.7	98	438.1	112	69	83.3333
2	73	14	2	0	1	1	3	1	3	3	1	1	0	0	1	0	0	0	1	10	0		58	12	12	135	10.5	29.8	4820	68	19	50000	1.6	22.9	1.33	2.5	90	31.8	9.5	3.4	26	12	85	3.4	99.1	395.2	106	42	63.3333
1	73	14	2	0	0	1	0	0	0	0	0	1	0	0	0	0	0	0	0	6	0		56	1	9	137	12.6	39.3	9100	96	2	50000	1.52	11.7	0.5	3.4	102	26.2	0.8	0.5	152	71	161	2.1	95.6	304.8	137	74	95
1	85	19	2	0	1	1	1	1	0	1	0	2	0	0	0	0	0	0	0	7	0		58	5	6	148	6.4	19.9	12700	93	5	143000	1.1	41.8	1.49	4.1	120	14.6	1.5	0.9	77	60	69	3	97.7	262.5	132	62	85.3333
1	58	22	1	1	0	0	4	0	2	3	0	1	1	0	0	0	0	0	1	10	1	53		10	11	122	13.8	38	13850	79	9.9	205000	2.02	9.1	0.62	2.9	84	25.7	29.1	24.4	213	17	160	3	95	381	96	65	75.3333
1	48	19	6	0	1	1	3	0	2	2	0	1	0	0	0	0	0	0	0	8	0		59	8	10	131	6.2	17.8	16550	83	7.1	256000	1.31	66.5	1.11	4.5	98	20.6	6.3	5.7	767	422	212	2.3	99	457.14	113	58	76.3333
1	46	22	6	0	1	1	2	0	2	2	0	0	0	0	0	0	0	0	0	7	0		47	6	9	133	9.5	30.2	4870	57.9	25.1	76000	1.31	30.5	1.19	5.4	105	15.1	3.2	2.4	102	68	222	3	99.3	538.1	116	72	86.6667
2	56	22	5	0	0	1	4	0	0	3	0	0	1	0	0	0	0	0	1	8	0		62	7	12	129	9.8	28.5	8440	70	20.9	95000	1.87	38.7	1.07	4	99	16.6	13.5	11.1	323	151	203	2.5	99.8	428.57	141	70	93.6667
2	45	22	10	1	1	1	4	0	2	4	0	0	1	0	0	1	0	0	2	11	2	48		10	13	140	11.9	35.8	9480	80	6	296000	6.47	5.7	0.76	5.3	104	28.2	19.5	13.1	1467	741	162	2.6	99.7	433.33	108	86	93.3333
1	37	22	2	1	1	1	3	0	3	3	0	3	0	0	1	0	0	1	2	11	2	53		12	14	118	13.6	42.2	31900	85	6	450000	1.8	28	1.16	6.7	78	17.9	11.8	10.2	967	406	954	2.4	99.2	158	120	73	88.6667
2	58	19	14	0	0	0	0	1	0	1	1	1	0	0	0	0	0	0	0	7	0		58	4	7	122	4.9	14.6	7370	68.9	25.2	153000	1.16	80.7	1.3	7	87	17.6	1.1	0.8	55	37	161	2.3	100	476.19	92	47	62
2	71	14	8	1	1	1	3	0	1	4	0	1	0	0	0	1	0	0	1	10	1	58		9	14	136	10.4	31.1	13270	83.4	8	68000	3.58	29	0.65	4.3	104	20.4	8.5	6.3	59	53	76	2.3	97	419.05	117	71	86.3333
1	52	19	5	1	1	1	2	0	0	2	4	3	0	0	0	0	1	1	2	10	2	51		11	10	128	7.6	23.2	14960	76.7	13.9	208000	1.39	23.6	0.89	4.3	86	17.4	4	3	113	60	297	2.8	99.3	178.33	76	50	58.6667
1	65	15	5	0	1	1	2	1	0	1	0	1	0	0	0	0	0	0	0	6	0		126	5	11	127	11.5	31.7	12460	82.3	12.8	448000	1.24	52.7	1.6	?	?	23.6	3.3	2.3	240	299	268	2.2	96	400	90	60	70
1	53	19	5	0	1	1	0	0	0	2	1	1	0	0	0	0	0	0	0	7	0		48	4	7	138	10.1	30.9	7100	59	26	109000	1.35	20.4	0.5	4	106	23.8	1.3	0.8	67	50	156	2.7	98	466.67	98	67	77.3333
1	57	19	5	0	0	1	0	1	0	3	0	2	0	0	0	0	0	0	0	7	0		69	6	7	127	6.1	18.9	16700	85.3	9	116000	1.6	41.9	1.57	4.7	88	12.1	0.9	0.6	411	181	142	2.7	98	287.5	107	82	90.3333
2	59	14	5	0	0	0	0	1	0	2	0	3	0	0	0	0	0	0	0	7	0		63	6	7	132	8.4	26.2	15030	72	16	289000	1.32	24.6	1.41	2.7	87	34.5	0.8	0.4	22	12	64	2.7	97	275	123	77	92.3333
1	65	15	15	1	1	1	2	2	3	2	4	4	0	1	1	0	1	1	4	14	3	68		17	13	124	12	36.7	13200	53.4	33.3	284000	1.31	81.2	2.2	5.8	83	11.5	3.5	2.8	329	103	406	2.4	100	100	66	37	46.6667
1	56	14	1	1	0	0	2	0	0	3	0	3	0	0	0	0	1	1	2	11	2	55		8	8	128	6.7	25.1	14300	65	20	48000	2.14	12.3	0.51	4.5	89	23.6	5.7	2.6	59	37	42	3.9	100	195	125	68	87
1	30	19	1	1	1	1	1	4	0	2	4	2	0	1	0	0	1	1	3	12	3	47		13	5	142	12	42.1	11100	58.8	36.2	61000	1.35	24.7	5.64	6.4	80	1.3	1.4	1	2930	274	80	3.7	93.7	220	80	40	53.3333
1	52	19	1	0	0	0	0	0	0	3	1	1	0	0	0	0	0	0	0	7	0		48	5	7	140	6.4	20.1	5330	62.6	21.8	95000	1.51	37.7	1.07	5	105	21.8	0.9	0.5	55	22	94	2.6	99	457.14	86	42	56.6667
1	44	19	1	1	1	1	2	1	0	3	4	3	0	1	0	0	1	1	3	12	3	49		13	10	139	8.1	27.6	6840	90	8	27000	1.97	14.4	1.45	4.3	84	6.7	3.8	2.8	469	159	92	2.6	96.1	187.5	60	21	34
1	45	19	1	0	0	0	1	1	2	2	0	1	0	0	0	0	0	0	0	8	0		61	7	8	134	7.4	24.1	24500	79.8	16.4	227000	1.38	71.1	1.2	4.4	90	15.9	1.6	1.1	34	15	101	3.3	97.5	476.19	102	58	72.6667
1	49	19	1	0	0	0	3	1	2	3	1	0	0	0	0	0	0	0	0	9	0		40	10	11	131	4.6	13	26400	80.6	10.7	107000	1.71	63.4	1.81	3.2	82	22.3	7.7	3.6	180	47	82	2.6	98.8	412.5	80	38	52
1	67	15	1	1	1	1	0	4	0	2	0	2	0	1	0	0	0	0	1	9	1	53		8	8	125	11.5	36	14500	90.8	2.7	382000	1.34	94.2	5.2	6.9	85	11.5	1.1	0.8	39	48	102	3.2	98	306.25	120	60	80
1	38	19	6	0	0	0	1	1	1	1	1	1	0	0	0	0	0	0	0	7	0		51	6	8	131	9	29.1	16090	64.2	27.2	198000	1.31	25	0.58	4.6	96	16	1.97	1.39	195	101	419	2.5	99	471.43	122	70	87
1	63	14	2	0	0	1	1	1	1	1	1	1	0	0	0	0	0	0	0	6	0		53	6	11	133	8.2	24.2	3040	81	6	62000	1.81	35	1.18	4.7	103	24	3.9	2.42	44	22	154	1.7	99	471.43	162	79	107
1	53	19	1	1	1	1	1	3	3	3	3	3	0	1	1	1	1	1	5	16	3	68		16	15	140	4.5	16.6	26050	97	2	308000	2.88	111	2.6	5	108	10	4.78	3.98	184	62	259	1.2	100	476.2	90	60	70
1	49	14	2	0	0	0	2	1	1	1	1	1	0	0	0	0	0	0	0	7	0		48	7	9	128	9.4	28.8	5560	84	12.8	136000	1.19	16	0.89	3.8	96	21	6.57	5.16	110	49	275	2.4	99	471.43	147	85	105
2	54	19	1	0	0	0	1	1	2	1	1	1	0	0	0	0	0	0	0	7	0		46	7	9	139	9.4	28.4	7100	70	20.8	53000	1.48	15	0.46	3.7	104	22	2.82	1.69	92	35	75	2.5	100	476.2	160	79	106
2	48	19	1	0	0	0	1	1	1	1	1	1	0	0	0	0	0	0	0	6	0		52	6	9	133	11.4	34.9	7510	89.4	9.2	68000	1.76	8	0.57	3.4	99	19	4.25	3.09	4077	500	137	3.1	99	471.43	90	60	70
2	36	15	2	0	1	1	3	1	1	1	1	1	1	0	0	0	0	0	1	8	0		46	8	8	132	10.4	29.8	5780	81	12.5	48000	1.68	9	0.58	3.7	102	22	37.24	29.39	322	227	224	2.8	98	466.67	137	66	90
1	44	23	1	0	0	0	1	1	1	1	2	1	0	0	0	0	0	0	0	7	0		41	7	8	135	11.6	34.8	6770	84.7	8.5	76000	1.09	6	0.67	3.6	98	26	3.07	1.17	41	20	66	3.2	99	471.43	100	50	67
2	72	14	5	0	0	1	1	1	2	1	1	1	0	0	0	0	0	0	0	7	0		67	7	10	120	11.3	32.2	6360	78	10	112000	1.51	49	1.38	5.1	93	20	3.21	2.48	61	27	91	2	98	466.67	123	61	82
2	63	14	14	1	1	1	2	2	3	1	1	1	0	1	1	0	0	0	2	10	2	53		10	13	128	8.4	25	9770	75.9	15.7	307000	1.26	43	3.37	4.4	99	15	11.33	9	178	32	195	2.3	99	471.43	113	53	73
2	47	19	1	0	0	0	3	1	1	1	1	1	0	0	0	0	0	0	0	9	0		59	8	12	130	11.4	30.3	14840	89.3	4.9	37000	1.71	4	0.62	3	95	18	6.54	3.91	235	47	147	2.4	99	471.43	160	70	100
2	68	22	14	1	0	0	2	3	2	1	1	1	0	1	0	0	0	0	1	10	1	56		10	12	132	13.8	40.1	12480	89.3	5.8	78000	1.67	76	3.54	3.4	89	29	6.06	4.27	292	234	625	1.8	99	471.43	100	60	73
2	60	14	5	0	0	1	1	1	1	1	1	1	0	0	0	0	0	0	0	6	0		44	6	9	133	11.2	34.2	4500	77.2	15.9	68000	1.18	10	0.56	3.8	101	23	2.22	1.19	44	34	115	2.6	96	409.5	130	60	83
1	33	1	1	0	0	0	3	1	1	1	1	1	1	0	0	0	0	0	1	8	0		47	8	9	133	10.3	31.2	13720	67.7	22	240000	1.24	3	0.6	3.1	102	22	18.5	13.8	217	69	281	2.3	99	471.43	104	66	75
1	42	14	2	0	0	0	2	1	1	1	2	1	0	0	0	0	0	0	0	8	0		52	8	8	133	10.4	31.5	11080	69	21.1	254000	1.45	12	0.75	3.6	102	23	10.9	8.45	84	32	132	2.8	99	471.43	95	51	66
1	45	19	2	0	0	1	1	1	1	1	1	1	0	0	0	0	0	0	0	6	0		54	6	8	133	11.1	35.8	13750	80	12	218000	1.59	26	0.56	5.4	102	21	1.69	0.84	257	49	199	2.8	99	471.43	90	60	70
2	57	19	6	1	0	0	1	1	1	3	3	3	0	0	0	1	1	1	3	12	3	59		12	11	138	5.3	16	13630	55.3	35.5	75000	2.57	19	1.25	4.4	107	14	1.63	0.85	111	39	67	1.7	88	419	63	47	52
1	72	15	14	0	0	1	1	1	2	1	1	1	0	0	0	0	0	0	0	7	0		68	7	11	130	11.4	34.4	13810	92.2	3.5	281000	1.77	30	0.77	3.7	98	21	1.77	0.76	83	17	134	2.1	92	438.09	106	59	75
2	73	15	2	0	0	0	1	1	1	1	1	1	0	0	0	0	0	0	0	6	0		56	6	10	128	10	30.1	3330	67.3	21.6	107000	1.4	19	1.24	4	101	18	2.46	1.38	61	20	134	2.4	95	452.38	130	77	95
1	37	1	1	1	0	1	3	1	1	3	1	1	1	0	0	1	0	0	2	10	2	44		10	13	128	11.6	33.1	14070	83	7.8	115000	2.9	10	0.79	2.6	91	25	28.32	20.78	532	123	170	2	99	471.43	120	70	87
1	53	19	1	0	0	0	1	1	1	1	1	1	0	0	0	0	0	0	0	6	0		65	6	7	132	6.2	20.6	15610	75.2	14.9	163000	1.59	15	1.53	4.2	111	15	0.77	0.43	21	12	163	2.2	99	471.43	120	80	93
2	63	15	1	0	0	0	1	1	1	1	1	1	0	0	0	0	0	0	0	6	0		60	6	9	135	8.7	26.5	8170	95.4	2.5	177000	1.55	42	1.39	3.8	96	10	1.59	0.91	39	18	98	1.8	97	461.9	140	91	107
1	64	15	17	1	1	1	1	2	2	1	1	1	0	1	0	0	0	0	1	8	1	42		8	11	127	11.1	34.1	5250	98.5	4.1	233000	1.83	185	3.17	2.1	92	13	2.86	2.16	15	8	69	3	99	471.43	126	57	79
1	48	1	1	0	0	0	3	1	1	1	1	1	1	0	0	0	0	0	1	8	0		54	8	14	132	11.1	31.7	7550	81.6	12.7	159000	1.72	10	0.78	2.6	99	18	28.65	22.59	184	54	227	2.1	99	471.43	105	56	72
2	52	14	1	1	0	0	1	1	1	2	3	1	0	0	0	0	1	0	1	9	1	47		9	11	134	10	30	14470	95.5	1.6	46000	2.45	31	1.69	4.5	103	19	5.04	3.67	85	41	136	2	98	466.67	113	56	75
2	45	1	1	0	0	0	3	1	1	2	1	1	1	0	0	0	0	0	1	9	0		59	9	10	129	8	24.8	13910	82.5	8.9	236000	2.1	5	0.44	3.4	98	21	19.74	13.95	104	12	168	2.4	100	476.2	110	58	75
1	49	19	1	0	0	0	1	1	1	1	2	1	0	0	0	0	0	0	0	7	0		54	7	8	136	7.3	21.9	13130	50	45	91000	1.36	16	0.98	3.3	109	13	1	0.57	52	23	120	2.5	99	471.43	90	40	57
2	55	19	1	0	0	0	1	1	1	1	1	1	0	0	0	0	0	0	0	6	0		45	6	7	133	4.8	16	13300	47.3	40.4	161000	1.19	11	0.63	4.1	107	17	0.73	0.47	45	23	103	2.3	100	476.2	84	56	81
1	60	19	1	0	0	0	1	1	1	1	2	1	0	0	0	0	0	0	0	7	0		55	7	6	132	7.8	25.5	7280	79.1	15.7	119000	1.33	53	1.17	5.9	99	19	1.53	0.6	24	14	67	3.5	100	476.2	86	60	69
2	25	14	1	1	0	0	3	1	2	3	1	1	1	0	0	1	0	0	2	11	2	41		11	14	137	7.8	23.1	9820	77.7	14.9	96000	2.66	4	0.75	2.8	116	12	34.29	22.96	92	23	88	1.9	100	476.2	101	55	74
1	49	19	2	0	0	0	1	1	1	1	1	1	0	0	0	0	0	0	0	6	0		37	6	6	140	7.9	27.1	1900	46.1	36.2	43000	1.36	23	1.15	3.6	112	17	0.71	0.33	37	26	77	4	98	466.67	98	69	79
1	41	15	5	0	0	0	3	1	1	2	1	1	1	0	0	0	0	0	1	9	0		63	9	12	133	11.5	34.4	17530	74.7	17.6	64000	2.14	12	0.88	3.8	103	16	14.13	7.38	126	57	260	2.4	100	476.2	145	90	108
1	49	19	1	1	0	0	1	1	1	2	3	3	0	0	0	0	1	1	2	11	2	54		11	10	137	5.8	19.6	17270	74.7	18.5	87000	2.24	19	1.3	6.2	107	6	2.6	1.57	74	24	1002	2.1	100	476.2	70	40	50
1	56	14	1	1	0	1	1	3	1	2	3	3	0	1	0	0	1	1	3	13	3	57		13	12	129	9.7	229.9	6520	89	8.8	36000	2.28	36	2.49	3	98	10	4.12	2.76	28	14	105	1.8	100	476.2	66	36	46
2	71	10	15	0	1	1	1	1	3	1	1	1	0	0	1	0	0	0	1	8	0		67	8	11	110	9.9	29.8	14830	81.5	7.2	257000	1.2	22	0.37	5.9	82	24	1.18	0.72	37	20	83	2.5	100	476.2	140	70	93
1	48	19	1	0	0	0	1	1	1	1	2	1	0	0	0	0	0	0	0	7	0		52	7	11	143	7.3	23.3	2380	45.9	44.4	82000	1.77	10	1.02	3.2	108	22	3.57	2.43	183	35	132	2	100	476.2	60	40	47
2	54	14	1	0	0	0	1	1	1	1	1	1	0	0	0	0	0	0	0	6	0		34	6	5	138	6.9	22.3	1440	86.8	6.3	116000	1.39	14	0.75	3.8	108	21	1.66	0.74	23	15	63	3.7	99	471.43	102	61	75
1	72	14	1	0	0	0	2	1	1	1	1	1	0	0	0	0	0	0	0	7	0		64	7	12	140	9.4	27.4	10710	74	17	66000	1.84	11	1.13	4	115	15	9.62	6.74	33	19	108	2.3	99	471.43	150	80	103
1	31	1	1	0	0	0	3	1	1	1	1	1	1	0	0	0	0	0	1	8	0		48	8	11	136	11.8	33.5	8620	57	23	104000	1.82	13	0.69	3.8	97	26	33.84	26.15	234	51	195	3.4	99	471.43	98	61	73
2	70	14	2	0	0	0	1	1	1	1	1	1	0	0	0	0	0	0	0	6	0		53	6	6	138	7.8	25.6	11670	71.8	14.3	155000	1.28	7	0.51	3.1	109	21	0.9	0.45	28	14	78	2.8	99	471.43	122	76	91
2	70	14	8	1	1	1	3	1	3	2	1	1	1	0	1	0	0	0	2	11	2	61		11	14	135	11.7	34.8	15010	76.6	16.1	200000	2.15	7	0.8	2.7	103	23	15.39	11.51	130	61	179	1.5	99	471.43	120	76	91
2	27	15	17	1	0	0	3	1	1	1	3	1	1	0	0	0	1	0	2	9	2	43		10	11	122	12.4	37.3	36140	91	1	271000	1.65	29	1.21	4.6	98	11	30.08	20.19	117	61	332	2.5	100	476.2	83	60	68
2	83	14	14	0	0	0	1	1	1	1	1	1	0	0	0	0	0	0	0	6	0		61	6	7	137	14.2	41.5	10550	87.2	7.9	102000	1.3	27	0.92	4.5	106	20	1.6	0.79	39	8	81	2.7	99	471.43	180	65	103
1	57	14	5	1	1	1	1	3	1	1	3	3	0	1	0	0	1	1	3	12	3	54		12	5	128	11.9	35.6	6390	77.4	12.1	234000	1.33	114	9.61	4.5	93	17	1.34	0.78	31	30	55	3.7	98	466.67	90	60	70
2	79	14	2	0	0	0	1	1	1	1	1	1	0	0	0	0	0	0	0	6	0		58	6	8	134	13.3	39.8	8350	95.3	2.7	106000	1.05	28	1.34	3.5	101	20	4.6	3.6	84	40	63	3.1	99	471.43	167	80	109
1	85	19	9	0	0	0	1	1	2	1	2	1	0	0	0	0	0	0	0	8	0		59	8	8	131	5	14.9	8330	71.7	16.9	210000	1.04	39	0.91	3.2	100	22	0.62	0.37	25	14	159	2.2	100	476.2	93	51	65
1	66	10	1	0	0	0	1	1	2	1	1	1	0	0	0	0	0	0	0	7	0		53	7	9	133	13.5	41.4	7140	81.3	11.7	360000	1.12	45	1.02	4.8	102	20	1.56	1.01	33	21	296	3.1	99	471.43	165	80	108
2	93	9	14	0	0	0	1	1	1	1	1	1	0	0	0	0	0	0	0	6	0		68	6	9	127	10.1	31.7	7540	81.3	9.5	298000	1.37	13	1	4.3	92	22	1.52	0.99	35	3	64	2.5	100	476.2	127	74	92
1	52	19	1	0	0	0	1	1	1	1	1	1	0	0	0	0	0	0	0	6	0		36	6	8	139	9.9	29.8	2940	57.9	29.9	29000	1.07	8	0.93	3.6	107	21	2	0.77	27	17	46	3.3	99	471.43	129	63	85
2	58	14	9	0	0	0	1	1	1	1	1	1	0	0	0	0	0	0	0	6	0		65	6	6	128	11	32	38240	93.9	2.8	273000	1.22	12	0.58	3.1	93	20	0.89	0.46	34	20	87	3.5	99	471.43	110	76	87
2	53	2	2	1	1	1	2	2	1	2	1	1	0	1	0	0	0	0	1	9	1	46		9	13	127	9.8	28.7	10560	73.5	17.1	101000	2.47	31	2.11	4.8	98	23	10.45	7.47	730	488	142	2.3	99	471.43	119	66	84
2	54	14	2	1	1	1	3	2	2	3	3	1	1	1	0	1	1	0	4	14	3	63		14	12	118	8.2	24.6	10340	78.9	6.6	61000	3.41	89	2.01	4.6	90	20	48.87	34.83	90	44	123	3.3	97	461.9	130	80	97
1	64	14	14	1	0	0	1	3	1	1	1	1	0	1	0	0	0	0	1	8	1	50		8	8	133	10.7	32.8	16670	85	6	217000	1.49	37	5.17	4.6	100	20	0.95	0.44	25	23	124	3.1	97	461.9	110	50	70
1	56	14	2	0	0	0	1	1	1	3	1	1	0	0	0	1	0	0	1	8	0		76	8	9	131	6.6	20.8	19930	89.2	4.9	300000	3.23	15	0.82	4.4	95	22	2.93	2.03	32	17	293	3.5	94	347.62	139	64	89
2	89	19	15	1	1	1	1	3	1	1	3	1	0	1	0	0	1	0	2	10	2	63		10	6	136	5.7	17.7	10460	73.4	19.1	242000	1.13	166	2.87	4.5	97	23	0.6	0.25	23	17	80	2.9	98	466.67	114	54	74
2	53	15	8	0	0	0	2	1	1	1	3	1	0	0	0	0	1	0	1	9	0		31	9	10	134	10.2	30.4	3250	94	5	52000	1.6	16	0.87	3.5	101	20	6.89	5.07	90	49	103	2.5	99	471.43	120	72	88
1	71	15	8	0	1	1	1	1	3	1	1	2	0	0	1	0	0	0	1	9	0		53	9	11	132	7.5	22.5	3680	76.6	15.3	52000	1.43	61	1.09	4.4	100	21	3.17	1.05	47	60	379	3.5	99	471.43	120	74	89
1	68	22	9	1	1	1	3	2	2	3	1	1	1	1	0	1	0	0	3	12	3	60		12	14	119	10.5	30.6	7550	88.5	8	44000	2.87	54	2.16	4.7	89	20	27.73	17.84	129	51	108	2.6	98	466.67	128	70	89
1	53	19	14	0	0	0	1	1	1	1	1	1	0	0	0	0	0	0	0	6	0		60	6	7	129	7	21.5	17250	81	11	159000	1.33	20	0.76	3.3	102	12	0.59	0.26	26	24	50	2.4	98	466.67	112	81	91
1	86	14	1	1	0	0	1	1	1	1	3	3	0	0	0	0	1	1	2	10	2	59		10	6	125	11.4	33.6	6330	59.9	34	162000	1.63	15	0.52	4	95	19	1.49	0.71	26	7	70	3.4	99	396	105	83	90
1	53	14	2	0	0	0	1	1	1	1	1	1	0	0	0	0	0	0	0	6	0		55	6	6	137	6.4	21.6	8620	57.2	29.4	133000	1.38	14	1.55	4.3	104	10	1.81	1.28	272	58	222	2.8	98	466.67	140	91	107
1	58	19	6	0	0	0	1	1	1	1	2	1	0	0	0	0	0	0	0	7	0		49	7	7	139	8.2	23.3	5870	58.5	31	61000	1.34	34	1.15	4.5	113	18	1.04	0.62	25	9	60	2.1	98	466.67	88	50	63
2	59	19	5	0	0	0	1	1	1	1	1	1	0	0	0	0	0	0	0	6	0		49	6	7	137	4.3	14.8	7910	64.6	27.8	103000	1.39	24	0.68	3.8	109	20	0.82	0.48	48	33	45	2.7	98	466.67	120	80	93
1	45	19	1	0	0	0	1	1	1	1	1	1	0	0	0	0	0	0	0	6	0		49	6	6	139	11.1	32.5	17240	87.4	7.4	95000	1.32	24	0.51	4.7	103	20	1.72	0.89	162	48	79	3.5	98	466.67	140	80	100
1	66	14	1	1	0	1	1	2	1	1	1	1	0	1	0	0	0	0	1	7	1	44		7	9	130	7.3	21.9	10110	78.5	14.5	251000	1.36	31	2.25	3.6	103	15	1.52	1.06	257	131	768	2	99	471.43	161	97	118
1	73	14	1	1	1	1	3	2	2	3	3	3	1	1	0	1	1	1	5	16	3	62		16	12	132	13.9	42.4	1020	53.1	41.3	50000	3.28	36	2.4	2.9	89	10	14.18	9.46	91	45	81	2.3	80	285	69	48	64
1	50	19	1	0	0	0	1	1	1	1	1	1	0	0	0	0	0	0	0	6	0		45	6	9	138	13.5	40.8	6030	80	14	52000	1.47	21	0.61	4.4	107	19	2.78	1.28	80	35	84	3.2	98	466.67	130	70	90
1	69	1	2	0	0	1	2	1	3	2	1	1	0	0	1	0	0	0	1	10	0		76	10	15	121	14.6	41.8	16750	83.8	9.6	149000	2.25	16	1.05	4.2	91	24	7.74	4.95	353	59	242	2.3	98	466.67	125	67	86
2	78	19	14	0	0	99	1	1	1	1	1	1	0	0	0	0	0	0	0	6	0		66	6	6	140	7.8	25.2	15320	36.3	56.8	256000	1.32	35	1.76	4	110	15	0.95	0.42	23	12	94	3.3	98	466.67	110	80	90
1	67	14	5	1	1	1	1	2	3	2	3	3	0	1	1	0	1	1	4	14	3	76		14	14	128	7.5	22.9	41300	92	6	127000	2.32	112	2.69	4.5	95	13	2.45	1.94	145	46	254	1.3	100	476.2	97	65	74
1	65	19	5	0	0	0	1	1	1	1	1	1	0	0	0	0	0	0	0	6	0		41	6	6	139	10.5	32.6	3210	66	24.4	55000	1.2	21	0.75	4.3	113	16	1.57	0.71	48	24	87	3.2	98	466.67	134	86	102
1	51	14	2	1	0	0	1	3	1	3	1	1	0	1	0	1	0	0	2	10	2	46		10	12	134	10	31	7080	90.1	3.1	133000	10.4	81	10	5.1	94	20	2	1.65	27	13	132	2.4	100	476.2	94	70	78
2	77	19	14	0	0	0	1	1	1	1	1	1	0	0	0	0	0	0	0	6	0		58	6	8	139	7.8	24.1	12180	73.1	23.2	122000	1.32	67	0.72	3.5	107	17	1.13	0.53	46	48	78	2.9	98	466.67	130	60	83
1	53	10	5	0	0	0	1	1	1	1	1	1	0	0	0	0	0	0	0	6	0		55	6	7	138	14	39.2	11140	64.1	28.7	93000	1.19	27	1.71	1.9	88	36	2.51	1.4	208	109	198	3.1	99	471.43	127	83	98
2	82	19	2	0	0	0	1	1	1	1	2	1	0	0	0	0	0	0	0	7	0		57	7	5	141	8.5	25.6	8900	76.5	17	162000	1.28	51	0.91	3.8	107	28	0.9	0.36	27	20	41	3.6	98	466.67	106	50	69
2	86	19	15	0	0	0	1	1	1	1	1	1	0	0	0	0	0	0	0	6	0		53	6	7	142	9.6	29.2	5180	67.4	25.3	81000	1.2	24	1.07	4.4	106	25	0.91	0.51	56	51	121	3.2	98	466.67	100	60	73
1	59	14	1	1	0	0	1	2	3	1	1	1	0	1	1	0	0	0	2	9	2	47		9	8	136	19.3	59.9	9210	82.9	9.9	101000	1.01	54	3.37	4.9	98	16	1.03	0.48	59	12	48	3.5	92	304.76	100	60	73
1	69	9	1	0	0	0	1	1	2	1	1	1	0	0	0	0	0	0	0	7	0		55	7	6	135	12.3	37.7	7290	78.2	12.5	180000	1.17	18	1.28	4.5	99	20	0.44	0.22	21	12	70	3.7	98	466.67	100	61	73
2	56	1	1	1	1	1	1	1	3	1	1	1	0	0	1	0	0	0	1	8	1	44		8	13	130	5.3	16.3	11280	80.7	9.8	74000	1.69	24	1.87	4	101	13	5.63	4.28	141	33	221	2.7	100	476.2	138	72	94
1	62	14	1	1	0	0	1	1	1	1	3	1	0	0	0	0	1	0	1	8	1	45		8	7	138	14.6	43.2	8790	95.4	3.2	211000	1.34	21	1.53	2.9	103	16	4.94	4	40	32	284	3.6	95	303	80	50	60
1	64	19	1	0	0	0	1	1	1	1	1	1	0	0	0	0	0	0	0	6	0		51	6	7	134	17.3	52.9	7120	47	28	127000	1.19	3	0.81	4.5	94	33	2.22	1.13	46	36	179	3.5	98	466.67	119	80	93
2	75	10	15	1	0	1	1	2	3	2	1	1	0	1	1	0	0	0	2	10	2	55		10	14	128	10.5	32.4	6630	79.4	11.2	52000	2.43	113	3.14	5.9	100	19	2.27	1.71	53	14	195	2.7	98	466.67	139	63	88
2	64	9	15	1	1	1	1	1	1	1	1	3	0	0	0	0	0	1	1	9	1	46		8	7	130	13	39.4	5520	87	6	57000	1.32	16	0.5	4.4	102	20	1.25	0.65	119	87	225	3.3	88	285.71	120	70	87
2	90	14	15	1	0	0	1	2	1	1	1	1	0	1	0	0	0	0	1	7	1	50		7	6	132	10.2	31.1	5480	48.1	35.3	108000	1.28	44	2.39	4.7	110	12	0.42	0.22	20	11	94	3.2	98	466.67	110	60	70
1	80	22	15	1	1	1	1	3	3	1	1	1	0	1	1	0	0	0	2	10	2	57		10	11	152	8.6	27.2	6270	69.9	18.4	66000	1.27	109	5.49	2.7	102	31	1.91	0.9	45	21	84	2.6	98	466.67	110	70	83
2	57	10	5	1	1	1	3	1	3	3	3	1	1	0	1	1	1	0	4	14	3	63		14	14	124	10.8	31.3	9980	82	4	79000	4.54	22	1.04	3.4	85	26	17.49	10.47	67	31	88	3.1	99	471.43	114	57	76
2	52	14	1	1	0	0	1	3	1	1	2	1	0	1	0	0	0	0	1	9	1	51		9	6	133	10.1	31	24590	84.7	10.3	320000	1.18	31	4.59	4.7	97	13	2.48	1.52	121	76	257	3.9	100	476.2	75	33	47
1	32	1	1	1	0	1	1	2	3	1	1	1	1	1	1	0	0	0	3	11	3	44		9	12	123	10.6	30.1	9980	71	15	149000	1.87	17	2.08	2.8	92	14	41.75	32.3	210	24	240	2.5	98	466.67	119	57	78
1	70	22	1	1	0	0	1	2	1	1	1	1	0	1	0	0	0	0	1	8	1	51		7	10	135	10.8	31.3	13420	79	10	167000	1.43	32	2.35	3.5	105	19	2.7	1.99	53	16	132	2.6	98	466.67	96	57	77
2	58	22	14	0	0	0	1	1	1	1	1	1	0	0	0	0	0	0	0	6	0		49	6	8	138	10.6	32	5050	64.4	19.9	167000	1.25	28	1.39	3.6	105	19	1.42	0.67	34	18	115	3.1	98	466.67	110	70	83
1	72	15	1	0	0	0	1	1	1	1	1	1	0	0	0	0	0	0	0	6	0		58	6	11	137	9.8	31.3	7180	63	23	79000	1.74	14	0.76	3.1	103	28	2.65	1.13	41	14	137	2	99	471.43	111	72	85
1	47	19	1	0	0	0	1	1	2	1	1	1	0	0	0	0	0	0	0	7	0		42	7	9	151	5.8	19.2	8660	85	9	106000	1.6	14	0.56	4.2	102	17	3.89	2.57	146	35	154	3	99	471.43	134	69	91
2	55	19	1	0	0	0	1	1	1	1	1	1	0	0	0	0	0	0	0	6	0		56	6	7	138	5.6	18.9	18620	78.6	12.4	359000	1.44	31	0.57	3.5	110	18	1.03	0.43	22	9	53	3.3	98	466.67	140	70	91
2	58	15	5	0	0	0	2	1	1	1	1	1	0	0	0	0	0	0	0	7	0		63	7	12	132	9.1	26.7	13790	85.1	9	76000	1.78	18	0.79	3.2	109	15	6.2	1.86	58	24	127	2.4	98	466.67	110	70	83
1	62	19	5	0	0	0	1	1	1	1	1	1	0	0	0	0	0	0	0	6	0		51	6	7	137	12	36.1	7620	62.9	28.4	83000	1.37	22	0.75	3.8	107	21	2	0.97	162	125	184	3.1	85	238	101	85	90
1	52	19	1	0	99	99	1	1	1	1	1	1	0	0	0	0	0	0	0	6	0		46	6	11	136	9.5	28.9	3510	65	20	117000	1.8	8	0.71	2.7	106	20	2.84	1.97	112	20	210	2.2	99	471.43	138	103	115
2	83	19	9	0	0	0	1	1	1	1	1	1	0	0	0	0	0	0	0	6	0		69	6	8	131	7.3	22	15120	87.3	7.8	167000	1.42	18	1.02	3	100	21	1.13	0.73	86	31	108	2	99	471.43	100	64	76
1	51	14	1	1	1	1	3	1	1	3	3	3	1	0	0	1	0	0	2	14	2	50		14	11	145	9	28.1	8460	86	5	43000	5.16	17	1.93	2.6	116	6	21.55	13.26	134	47	95	1.8	98	112	107	62	77
2	76	14	2	0	0	0	1	1	1	1	1	1	0	0	0	0	0	0	0	6	0		62	6	6	128	10	30.1	8470	78.8	12.6	89000	1.37	14	0.84	3	96	20	1.08	0.69	59	30	146	2.8	98	466.67	155	75	102
1	48	14	1	0	0	0	1	1	3	1	1	1	0	0	1	0	0	0	1	8	0		52	8	10	137	15	45.5	16390	87.9	14.4	90000	1.18	7	0.77	3.4	96	23	2.46	1.34	131	55	142	3.9	98	466.67	177	96	123
2	40	14	1	0	0	0	1	1	1	1	1	1	0	0	0	0	0	0	0	6	0		53	6	6	133	7.6	24.8	17130	82.6	11.7	545000	1.36	11	0.68	3.7	101	22	0.5	0.24	13	8	87	3.2	99	471.43	100	88	92
1	49	15	1	0	0	0	1	1	1	1	1	1	0	0	0	0	0	0	0	6	0		62	6	9	130	9.6	31.2	13010	91.8	2.2	413000	1.63	20	1.25	3.8	95	23	1.27	0.7	28	13	273	2.7	99	471.43	95	65	82
1	39	1	1	0	0	0	3	1	1	2	1	1	1	0	0	0	0	0	1	9	0		65	9	13	120	3	10.5	15660	78	12	135000	2.37	3	0.65	3.2	88	19	12.29	6.24	97	25	103	1.7	99	471.43	120	60	80
2	56	22	1	0	0	0	1	1	3	1	1	1	0	0	1	0	0	0	1	8	0		44	8	10	139	14.2	41.5	5760	48.4	41	168000	1.27	9	0.64	2.6	110	20	2.44	0.98	29	26	78	3.6	100	476.2	140	63	88.6667
1	36	19	1	0	0	0	1	1	1	1	1	1	0	0	0	0	0	0	0	6	0		45	6	8	139	7.1	22.8	9920	77.4	14.1	82000	1.53	14	0.59	3.9	106	23	3.41	2.06	75	22	96	3.4	100	476.2	162	87	112
1	86	14	5	1	0	0	1	1	1	1	3	3	0	0	0	0	1	1	2	10	2	64		10	7	141	11	34.4	14220	91	4.5	206000	1.24	18	0.46	3.3	110	25	0.54	0.41	87	72	66	2.4	82.3	254.3	70	40	50
2	81	14	15	1	0	0	1	3	1	1	1	1	0	1	0	0	0	0	1	8	1	50		8	5	134	7.4	24.2	5960	90.7	5.1	104000	1.19	90	3.41	3.7	98	17	0.39	0.21	17	6	72	3.6	100	476.2	116	56	76
1	46	14	5	1	1	1	1	3	2	1	3	1	0	1	0	0	1	0	2	11	2	51		11	8	129	10.8	33.5	14000	91.1	3.5	146000	1.54	69	8.57	4.3	96	21	0.66	0.45	26	17	106	1.9	100	476.2	75	50	58.3333
1	53	14	1	1	1	1	3	1	3	1	1	3	1	0	1	0	0	1	3	12	3	63		12	13	127	7.7	24.3	34370	92	1	140000	1.99	4	0.6	3.3	88	14	22.61	17.98	138	30	205	2.3	85	236.7	107	72	83.6667
1	47	15	1	0	0	1	1	1	1	1	1	1	0	0	0	0	0	0	0	6	0		57	6	10	140	10.9	32.9	9870	95.5	2.8	86000	1.67	20	1.81	4	112	10	5.93	4.25	161	60	206	3	100	476.2	108	68	81.3333
1	48	14	1	0	0	0	2	1	1	1	1	3	0	0	0	0	0	1	1	9	0		41	9	10	134	11	33.6	3780	79.2	13.8	68000	1.43	4	0.5	2.9	97	24	6.13	3.42	148	37	219	3	92	141	110	80	90
1	54	19	1	0	0	0	2	1	1	2	2	1	0	0	0	0	0	0	0	9	0		68	9	10	138	4.4	15.2	15680	82.3	7.4	152000	2.12	79	1.71	3.8	99	21	6.89	5.12	478	88	101	2.7	95	452	93	49	63.6667
1	67	14	14	1	0	0	1	2	3	1	1	1	0	1	1	0	0	0	2	9	2	50		9	9	139	11.5	36.3	8670	90	4.3	91000	1.31	30	2.18	3.3	104	20	2.22	1.33	27	17	224	3.1	98	466.67	157	88	111
2	65	19	5	0	0	0	1	1	1	1	1	1	0	0	0	0	0	0	0	6	0		45	6	8	133	11.1	32.5	3820	75	17.6	48000	1.27	16	0.57	4.2	107	16	1.62	0.96	40	22	58	2.6	98	466.67	100	73	82
1	44	19	5	0	0	0	1	1	1	1	1	1	0	0	0	0	0	0	0	6	0		46	6	6	136	10.5	31.3	7290	74.5	17.5	84000	1.35	12	0.8	4.2	112	17	0.86	0.47	24	20	67	3.3	100	476.2	131	71	91
2	83	19	14	0	0	0	1	1	1	1	1	1	0	0	0	0	0	0	0	6	0		59	6	6	136	8.9	27.3	9750	72.9	22.1	103000	1.32	37	0.64	4.3	109	18	1.16	0.44	21	16	32	3.1	100	476.2	173	60	97.6667
1	79	14	2	1	1	1	3	1	3	3	1	3	1	0	1	1	0	1	4	14	3	73		14	14	137	11	35	11230	83.1	11.8	123000	4.29	29	1.98	5	108	4	12.24	6.82	97	40	127	2.1	84	544	140	70	93.3333
1	35	15	1	1	0	0	3	1	3	3	1	1	1	0	1	1	0	0	3	12	3	52		12	13	119	8.3	22.7	17600	88.9	7.4	164000	3.58	20	0.89	4.5	97	12	22.1	12.58	58	28	101	2	98	466.67	106	66	79.3333
1	52	15	1	0	0	0	1	1	1	1	1	1	0	0	0	0	0	0	0	6	0		51	6	8	137	11.5	36.1	4830	87.4	7.9	108000	1.45	38	1.73	3.5	102	22	2.49	1.58	44	27	225	2.9	98	466.67	119	77	91
2	90	15	15	1	1	1	1	3	2	2	1	1	0	1	0	0	0	0	1	10	1	64		10	13	131	10	27.8	10440	79.5	10.6	152000	2.21	67	5.49	5.3	104	12	3.19	2.26	440	391	92	2.4	98	466.67	109	61	77
2	47	23	5	0	1	1	1	1	1	1	1	1	0	0	0	0	0	0	0	6	0		47	6	9	133	7.4	21.8	6650	63.8	20.8	62000	1.46	16	0.6	2.7	100	23	3.92	1.98	27	29	86	2.5	100	476.2	144	63	90
1	79	2	2	0	0	0	3	1	1	1	1	1	1	0	0	0	0	0	1	8	0		58	8	11	133	12	32.7	3890	65.5	20.8	101000	1.67	8	1.02	4	105	22	22.41	14.06	346	286	81	2.2	100	476.2	156	70	98.6667
1	43	19	5	0	0	99	1	1	1	1	1	1	0	0	0	0	0	0	0	6	0		54	6	8	132	9.8	29.1	8260	71.8	18.8	53000	1.59	27	1.17	4.1	107	21	2.69	1.13	56	46	77	2.3	98	466.67	130	80	96.6667
1	56	19	5	0	0	0	1	1	1	1	1	1	0	0	0	0	0	0	0	6	0		48	6	8	132	5.6	17.8	5350	64.7	26	110000	1.37	12	0.68	4	105	23	1.2	0.77	37	22	98	2.4	100	476.2	132	69	90
2	62	19	5	0	0	0	1	1	1	1	1	1	0	0	0	0	0	0	0	6	0		56	6	7	135	8	23.8	13830	88.4	8	89000	1.46	19	0.51	4.5	109	18	0.53	0.2	37	39	70	2.6	100	476.2	129	70	89.6667
1	55	14	1	0	0	0	1	1	1	1	1	1	0	0	0	0	0	0	0	6	0		50	6	9	140	12.2	36.6	9180	85.5	11.1	79000	1.37	10	0.76	3.8	110	20	4.77	3.16	49	36	149	3.3	100	476.2	133	74	93.6667
1	85	9	14	0	0	0	1	1	1	1	1	1	0	0	0	0	0	0	0	6	0		63	6	7	133	12.5	36.8	8250	82.9	12.1	53000	1.24	20	1.4	3.6	107	19	1.64	1.04	61	37	145	2.8	94	400	126	67	86.6667
1	62	19	5	0	0	0	1	1	1	1	1	1	0	0	0	0	0	0	0	6	0		47	6	6	135	6.3	18.9	4850	48.3	37.5	85000	1.21	25	0.85	3.7	108	20	0.42	0.23	48	31	120	3	100	476.2	139	69	92.3333
1	36	14	1	0	1	1	1	1	1	1	1	1	0	0	0	0	0	0	0	6	0		41	6	14	130	11	34.3	4680	71.4	18.6	92000	1.45	8	0.5			19	2.78	1.81	89	19	129	2.2	99	471.429	120	82	94.6667
1	57	10	3	1	1	1	3	2	1	3	1	1	1	1	0	1	0	0	3	11	3	53		11	11	124	11	32.6	8520	70.6	9.6	122000	3.3	40	2.9			18	31.82	20.7	167	44	96	1.9	90	428.571	142	74	96.6667
1	49	19	3	0	0	0	1	1	1	1	2	1	0	0	0	0	0	0	0	7	0		69	7	9	140	12.3	36.8	12770	83.4	12.1	201000	1.89	18	1.2			25	3.52	1.21	38	26	53	2.5	97	461.905	92	52	65.3333
2	66	14	2	1	0	0	1	2	2	1	1	1	0	1	0	0	0	0	1	8	1	43		8	12	134	8.9	27.4	4710	40.7	38.7	164000	1.28	24	2			11	1.41	0.71	46	14	234	1.9	97	461.905	110	70	83.3333
2	35	1	6	1	99	99	3	1	2	2	1	1	1	0	0	0	0	0	1	10	1	41		10	11	134	9.8	29	8540	84	6.8	52000	2.41	7	0.7			21	21.39	11.41	83	31	190	2.1	97	461.905	113	64	80.3333
1	66	19	2	0	0	0	1	1	1	1	1	1	0	0	0	0	0	0	0	6	0		47	6	14	140	12.3	35.9	5300	80.6	10.7	147000	1.12		1.2				0.85	0.38	73	73	209	Null	97	461.905	112	77	88.6667
1	63	10	2	0	0	0	2	1	2	2	1	1	0	0	0	0	0	0	0	9	0		80	9	10	123	11.2	33.1	19200	87.7	4.6	128000	2.44	29	1.3			22	10.49	7.4	48	18	160	1.5	98	466.667	105	63	77
1	65	19	14	0	0	0	1	1	1	1	1	1	0	0	0	0	0	0	0	6	0		55	6	12	139	9.3	29.5	9650	64.4	26.2	225000	1.32	27	1			23	2.33	0.95	78	33	196	3.2	99	471.429	124	64	84
1	51	19	14	0	0	0	1	1	1	1	1	1	0	0	0	0	0	0	0	6	0		50	6	7	138	7.8	24.3	5280	59.3	26.2	124000	1.85	14	0.8			23	4.83	2.51	43	23	169	2.3	99	471.429	126	66	86
1	76	22	2	1	1	1	1	2	3	1	1	1	0	1	1	0	0	0	2	9	2	52		9	9	136	9.3	28.5	6160	56	26.2	78000	1.39	32	2.8			19	2.74	1.32	39	24	79	2.5	98	466.667	163	71	101.667
1	38	14	1	1	0	0	3	2	1	2	1	1	1	1	0	0	0	0	2	10	2	46		10	10	122	9.3	26.9	17940	83.3	6.4	177000	2.12	77	3.3				40.18	22.82	67	25	153	4.1	98	466.667	106	60	75.3333
1	66	14	2	1	0	1	1	2	3	1	1	1	0	1	1	0	0	0	2	9	2	43		9	13	142	9.4	30.4	3130	60.4	22	131000	1.34	18	2.1			18	2.8	0.99	49	21	67	2.9	100	476.19	152	98	116
1	60	1	1	0	0	0	2	1	3	1	1	1	0	0	1	0	0	0	1	9	0		56	9	9	133	10.6	31.1	7040	58	28	130000	1.65	9	0.8			17	7.76	5.19	721	431	180	1.8	97	461.905	150	83	105.333
1	52	19	5	1	0	0	1	1	1	1	1	3	0	0	0	0	0	1	1	8	1	37		8	9	134	9.4	28.4	4900	70.6	17.9	76000	1.34	25	1.8			23	2.56	1.27	47	25	124	2.2	80	380.952	124	78	93.3333
1	44	14	1	1	1	1	1	1	1	1	3	3	0	0	0	0	1	1	2	10	2	48		10	6	130	8.8	27.2	15330	81.7	9.7	610000	1.23	21	1			22	1.38	0.69	60	41	123	3	80	380.952	75	58	63.6667
1	57	14	5	0	0	0	1	1	1	1	1	1	0	0	0	0	0	0	0	6	0		69	6	14	133	10.9	32.5	18900	77	12.2	45000	1.7	20	1.8			22	4.35	2.54	61	37	114	2.1	98	466.667	130	70	90
1	38	19	1	1	1	1	1	1	1	1	1	1	0	0	1	0	1	1	3	13	3	51		6	11	135	4.9	17.1	7850	76.8	13.9	181000	1.43	21	1			19	1.67	0.61	49	17	135	3	100	476.19	112	57	75.3333
1	75	14	5	0	0	0	1	1	1	1	1	1	0	0	0	0	0	0	0	6	0		46	6	12	137	10.2	30.5	4490	56.5	29.4	286000	1.01	8	0.8			24	0.89	0.64	132	187	638	3.3	95	452.381	130	78	95.3333
2	54	22	2	1	0	1	1	3	2	1	3	1	0	1	0	0	1	0	2	11	2	50		11	13	143	6.5	19.5	7000	73.8	15.5	150000	1.19	45	8.4			23	1.66	0.82	56	44	72	4	100	476.19	91	43	59
2	70	22	8	1	0	1	1	2	2	1	1	1	0	1	0	0	0	0	1	8	1	45		8	11	127	9.4	29.1	5750	68.9	14.1	111000	1.27	85	3.4			16	2.58	1.12	47	25	112	2.9	96	457.143	159	81	107
2	66	14	14	0	0	0	1	1	1	1	1	1	0	0	0	0	0	0	0	6	0		49	6	10	136	10.5	30.7	4490	51.1	21.8	79000	1.52	7	0.6			22	3.38	1.84	54	31	62	2.6	97	461.905	123	62	82.3333
1	58	14	1	0	0	0	2	1	1	2	1	1	0	0	0	0	0	0	0	8	0		58	8	11	131	8.1	25.6	4950	66	24	52000	2.35	6	0.7			19	7.16	3.53	97	39	121	1.7	100	476.19	140	67	91.3333
1	52	19	6	0	0	0	1	1	1	1	1	1	0	0	0	0	0	0	0	6	0		39	6	14	138	11.4	33.1	2030	74.7	20.6	15000	1.41	10	1.1			21	2.7	1.5	299	80	102	2.6	95	452.381	101	66	77.6667
1	38	19	6	0	0	0	1	1	1	1	1	1	0	0	0	0	0	0	0	6	0		44	6	12	137	7.8	25.2	6090	70	19.2	142000	1.65	18	0.6			15	2.67	1.59	127	47	92	3.1	97	461.905	147	64	91.6667
2	44	14	8	0	1	1	1	1	3	1	1	1	0	0	1	0	0	0	1	8	0		27	8	13	145	8.9	29.5	14530	93	2	150000	1.18	30	1.1			24	2.53	1.27	45	37	123	2.2	100	476.19	126	88	100.667
2	54	19	5	1	1	1	2	1	1	2	1	1	0	0	1	1	1	0	3	13	3	49		8	12	125	9.1	27.6	2050	72.7	21.5	98000	2.38	8	0.78			15	6.72	4.58	166	45	167	1.2	93	442.857	175	72	106.333
1	73	19	5	1	1	1	2	1	3	2	3	1	0	0	1	0	1	0	2	12	2	63		12	13	126	5.6	18.7	9560	87.5	4.6	128000	2.02	37	1.35			15	8.56	4.98	37	25	41	2.4	97	461.905	90	44	59.3333
1	42	19	15	0	0	0	1	1	3	2	2	1	0	0	1	0	0	0	1	10	0		51	10	13	143	5.6	21.2	8680	74.8	17.8	78000	2.02	16	0.86			10	4.73	3.22	178	35	77	2.3	100	476.19	96	56	69.3333
1	38	14	6	0	0	1	2	1	1	1	1	1	1	0	0	0	0	0	1	7	0		46	7	12	134	8	24.8	5400	64	20	71000	1.79	6	0.6			23	10.57	6.1	118	32	254	2.3	98	466.667	135	83	100.333
1	56	22	3	1	0	0	1	2	1	1	1	1	0	1	0	0	0	0	1	7	1	38		7	6	140	11.2	34	7630	74.5	15.4	185000	1.2	39	3.3			24	0.95	0.34	14	9	58	3.2	96	457.143	157	100	119
1	56	19	6	1	0	0	3	1	2	1	1	1	1	0	0	0	0	0	1	9	1	45		9	8	123	10.9	31.4	7450	70.9	14.6	104000	1.51	14	0.72			14	22.69	14.11	104	51	154	2.1	98	466.667	102	68	79.3333
1	67	14	6	1	1	1	2	1	3	1	1	1	0	0	1	0	1	1	3	13	3	65		9	8	149	7.3	22	12090	80.2	9.9	108000	1.45	33	0.68			13	6.24	3.54	106	45	101	1.8	100	476.19	169	84	112.333
1	55	19	15	0	0	99	2	1	2	1	1	1	0	0	0	0	0	0	0	8	0		75	8	7	130	8.8	25.6	40690	66	8	202000	1.94	32	1			15	8.19	5.97	145	716	266	2.4	98	466.667	98	62	74
1	58	14	1	0	0	0	2	1	1	2	1	1	0	0	0	0	0	0	0	8	0		68	8	8	127	8.8	26.2	12440	76.3	16.6	55000	2.25	10	0.8			21	7.92	3.86	87	39	121	1.7	98	466.667	128	71	90
2	58	19	9	1	1	1	3	1	1	1	3	1	1	0	0	0	1	0	2	10	2	53		10	8	129	7.5	22.4	13910	77	11.7	135000	1.79	35	1.77			17	21.57	14.69	167	58	187	2	97	461.905	71	43	52.3333
1	41	22	1	0	0	0	1	1	1	1	1	1	0	0	0	0	0	0	0	6	0		44	6	13	137	9.9	30.1	5890	62.6	17	77000	1.4	14	0.8			25	2.28	0.63	91	62	69	3	98	466.667	124	88	100
1	51	19	1	0	0	99	1	1	1	1	1	1	0	0	0	0	0	0	0	6	0		65	6	10	124	6.9	20.9	15830	76.1	16.2	113000	1.63	26	0.92			19	5.78	2.68	114	45	139	2.8	97	461.905	130	69	89.3333
1	41	22	1	0	0	0	1	1	3	1	1	1	0	0	1	0	0	0	1	8	0		36	8	8	139	10.5	32.5	4240	57.9	20.5	73000	1.23	11	0.66			18	1.32	0.98	75	40	77	3.4	100	476.19	138	82	100.667
1	55	14	1	1	1	1	1	3	2	1	3	1	0	1	0	0	1	0	2	11	2	47		11	14	132	8.1	28.5	3790	68.6	18.1	51000	1.8	23	3.8			12	4.02	2.38	46	32	88	2.2	98	466.667	80	50	60
1	55	14	15	1	0	0	2	1	1	1	3	3	0	0	0	0	1	1	2	11	2	46		11	9	133	11.4	34.5	3640	61.7	34.5	56000	1.53	12	1.03			17	6.05	4.11	132	72	198	2.4	88	419.048	95	58	70.3333
1	37	14	6	0	0	0	1	1	2	1	1	1	0	0	0	0	0	0	0	7	0		55	7	11	125	13.1	35.9	15480	89.7	4.2	64000	1.52	10	0.47			16	5.73	3.13	28	34	144	1.9	99	471.429	128	68	88
1	52	19	1	1	1	1	1	1	3	1	3	3	0	0	1	0	1	1	3	12	3	55		12	13	137	7.6	22.2	10060	37.4	52.4	55000	1.43	6	0.93			13	3.26	1.87	219	87	67	3.1	40	190.476	60	40	46.6667
2	53	14	5	1	0	1	3	2	1	3	3	1	1	1	0	1	1	0	4	13	3	58		13	12	121	9.7	28.6	9300	89	9	69000	2.51	51	2.74			14	19.03	10.51	101	47	72	2.3	100	476.19	96	50	65.3333
2	72	14	14	0	0	0	1	1	3	1	1	1	0	0	1	0	0	0	1	8	0		50	8	13	135	13	37.2	4760	76	12.8	82000	1.28	21	0.69			16	2.88	1.36	33	18	87	3.5	99	471.429	125	60	81.6667
1	40	19	1	0	0	0	1	1	1	1	1	1	0	0	0	0	0	0	0	6	0		53	6	10	134	5.2	23	11280	79.8	13.2	191000	1.42	20	1.19			14	1.52	0.65	36	19	66	2.9	98	466.667	113	76	88.3333
2	53	14	1	1	1	1	3	2	3	3	3	1	1	1	1	1	1	0	5	15	3	67		15	8	127	8.2	24.4	14250	85.1	9.1	94000	2.53	34	2.49			13	22.2	14.16	158	44	155	1.8	99	471.429	60	40	46.6667
2	66	22	2	0	0	0	1	1	1	1	1	1	0	0	0	0	0	0	0	6	0		58	6	14	132	7.3	23	5720	77	11.1	60000	1.41	35	1.33			23	0.77	0.42	35	17	167	1.8	98	466.667	128	60	82.6667
1	53	19	5	1	0	0	2	2	3	2	1	1	0	1	1	0	0	0	2	11	2	58		11	7	132	8.6	28.4	26630	81	10	134000	2.22	64	2.33			7	6.95	4.4	926	291	110	1.9	99	471.429	114	65	81.3333
1	58	22	1	1	0	0	2	2	3	2	1	1	0	1	1	0	0	0	2	11	2	49		11	13	131	7.8	23.4	4810	73.2	11	55000	2.28	34	2.51			18	10.5	4.76	51	26	159	3.2	99	471.429	110	70	83.3333
2	25	22	15	0	0	1	3	1	1	1	1	1	1	0	0	0	0	0	1	8	0		49	8	10	126	7.9	26.7	3870	62.2	24.4	42000	1.82	48	1.34			15	16.63	12.02	48	29	147	1.9	91	433.333	104	56	72
1	70	22	2	0	1	1	2	1	2	1	1	1	0	0	0	0	0	0	0	8	0		78	8	13	115	11.3	33	14800	87.8	4.2	89000	1.54	41	1.73			17	7.53	5.73	84	36	106	2.5	99	471.429	137	87	103.667
1	55	14	1	1	99	99	2	3	3	1	1	3	0	1	1	0	0	1	3	13	3	59		13	14	126	10.3	30.9	9160	92	4.6	15000	1.26	94	7.55			10	6.71	4.64	68	40	313	2.6	56	266.667	88	64	72
2	53	14	1	1	0	1	3	1	3	1	2	1	1	0	1	0	0	0	2	11	2	58		11	10	141	8.1	24.8	26050	88.5	4.4	210000	1.95	104	1.85			16	19.45	13.12	159	69	186	1.4	88	419.048	75	50	58.3333
1	84	14	15	1	0	0	3	2	3	1	1	3	1	1	0	0	0	1	3	12	3	68		13	7	134	12.3	37.5	11220	64	26.8	210000	1.67	37	2.24			22	33	24.6	238	149	188	2.4	87	414.286	137	81	99.6667
2	76	14	14	1	1	1	3	2	3	1	3	3	1	1	1	0	1	1	5	15	3	67		15	9	131	6.4	20.9	3250	68.4	24.8	73000	1.92	33	2.3			4	20.23	13.29	175	82	119	2	94	447.619	75	40	51.6667
2	80	19	15	0	0	0	1	1	3	1	1	1	0	0	1	0	0	0	1	8	0		69	8	11	130	9.4	28.8	14410	82	12	119000	1.46	80	1.01			17	1.11	0.69	29	23	120	2.3	99	471.429	120	80	93.3333
1	62	14	2	0	0	99	2	1	1	1	3	1	0	0	0	0	1	0	1	9	0		59	9	12	123	11.3	33.1	6120	81.9	7.6	96000	1.33	22	1.12			20	6.77	4.54	184	77	237	2	98	466.667	80	40	53.3333
1	49	19	6	0	0	0	2	1	1	1	1	1	0	0	0	0	0	0	0	7	0		46	7	7	139	10.6	31	3920	47.7	38.8	39000	1.77	8	0.87			21	6.7	3.66	187	83	129	Null	94	447.619	121	80	93.6667
1	65	19	1	0	0	0	1	1	1	1	1	1	0	0	0	0	0	0	0	6	0		52	6	9	140	9.8	28.5	7530	66	23	98000	1.46	23	0.77			23	4.52	1.33	47	22	86	2.2	99	471.429	124	68	86.6667
1	86	19	1	1	0	1	1	3	1	1	1	1	0	1	0	0	0	0	1	8	1	62		8	13	140	11	33.5	30810	93.4	3.4	190000	1.14	115	4.47			13	0.42	0.19	77	33	81	3.3	97	461.905	100	70	80
2	53	14	5	0	0	0	1	1	1	1	1	1	0	0	0	0	0	0	0	6	0		43	6	8	138	13.5	42.9	9160	71.3	22.3	498000	0.9	8	0.76			17	0.22	0.11	28	24	286	4.3	99	471.429	110	70	83.3333
2	49	22	15	0	0	0	1	1	1	1	1	1	0	0	0	0	0	0	0	6	0		56	6	10	128	10.6	31.8	16550	82.5	11.9	204000	0.88	65	1.51			18	0.34	0.18	54	59	90	3.2	92	438.095	130	80	96.6667
1	63	14	6	0	0	0	1	1	1	1	1	1	0	0	0	0	0	0	0	6	0		59	6	13	132	12.9	37.9	13470	81.1	7.8	94000	1.18	18	1.08			27	5.12	3.71	193	128	182	3.2	98	466.667	164	77	106
2	20	19	15	1	1	1	3	3	1	3	2	1	1	1	0	1	0	0	3	13	3	43		13	11	139	6.4	20.6	7360	76.3	13	132000	3.39	82	6.5			16	44.75	34.32	176	55	140	2.2	98	466.667	101	52	68.3333
2	81	14	15	1	0	0	1	3	1	1	1	1	0	1	0	0	0	0	1	8	1	54		8	15	128	11.7	35.6	11840	85.6	8.5	192000	1.21	44	2.39			23	3.7	2.15	26	13	194	2.3	95	452.381	102	60	74
1	39	14	3	1	0	0	1	1	2	1	1	3	0	0	0	1	0	1	2	9	2	40		9	11	128	11.1	32.5	10410	82	11.6	255000	4.37	8	0.66			14	0.65	0.26	86	46	78	3.2	98	373	168	91	116.667
1	68	19	1	0	0	0	1	1	1	1	2	2	0	0	0	0	0	0	0	8	0		55	8	14	138	5.3	17.4	3520	59.7	25	85000	1.64	63	1.99			26	1.3	0.91	211	4	61	2.3	100	453	68	50	56
1	39	19	6	0	0	0	1	1	1	1	1	1	0	0	0	0	0	0	0	6	0		49	6		127	7	23.3	5380	70.9	12	108000	1.61	27	0.79			17	2.73	1.68	94	37	81	3.1	100	476	111	61	77.6667
1	58	19	1	1	99	99	1	1	3	1	1	1	0	0	1	0	0	0	1	8	1	44		8		140	10.9	32.4	9480	64	24.5	70000	1.46	55	1.91			19	4.13	2.17	59	35	180	1.8	100	533	139	69	92.3333
1	37	19	1	0	99	99	1	1	1	1	1	1	0	0	0	0	0	0	0	6	0		44	6		140	5.5	20.8	10490	72.7	18.9	121000	1.21	16	0.83			21	3.77	1.42	111	16	153	3.1	99	533	131	62	85
1	66	14	1	1	0	0	1	1	3	1	1	1	0	0	1	0	0	0	1	8	1	46		8		139	14.1	41.9	8220	82.4	8.4	164000	1.3	36	1.93			20	2.42	0.92	24	20	59	3.5	98	533	130	78	95.3333
2	76	14	15	1	1	1	3	1	3	3	1	1	1	0	1	1	0	0	3	12	3	69		12		144	11.9	33.8	21810	86.3	2.7	256000	5.53	13	0.62			21	20.38	10.97	193	180	143	1.9	90	285	173	98	123
2	53	15	15	1	0	0	1	1	1	1	3	1	0	0	0	0	1	0	1	8	1	39		8		133	6.4	20.7	5950	49	39.1	223000	1.17	27	1.98			17	1.18	0.666	83	41	191	2.6		366	82	44	56.6667
2	56	19	1	0	0	0	1	1	1	3	2	1	0	0	0	1	0	0	1	9	0		83	9		132	6.1	18.7	26600	78	9.8	83000	3.3	38	1.48			11	3.67	2.34	25	11	111	1.6	99	533	68	38	48
1	61	15	1	1	0	0	3	1	1	3	1	1	1	0	0	1	0	0	2	10	2	47		10		130	9.2	27.2	4570	86.6	7.8	42000	2.75	13	0.98			16	13.78	6.46	195	83	107	2.5	98	533	120	70	86.6667
1	52	14	2	0	0	0	3	1	1	1	1	1	1	0	0	0	0	0	1	8	0		58	8		129	12.5	34.9	7620	62.4	22.8	62000	1.74	13	0.87			17	16.31	11.84	428	305	246	2.1	99	533	139	70	93
2	68	2	2	1	1	1	2	1	1	1	1	1	1	1	1	1	1	1	6	17	3	75		7		136	13.5	37.5	6010	62.4	24.5	78000	1.42	9	0.71			21	6.9	4.14	2581	2136	106	3.4	99	533	110	60	76.6667
1	49	19	2	1	1	1	3	3	3	1	2	2	1	1	1	1	1	0	5	14	3	64		14		145	8.2	22.8	16910	81.4	12	73000	5.03	54	5.7			5.25	24.57	14.69	153	60	113	1.9	100	333	50	24	32.6667
2	82	14	2	1	1	1	1	1	2	1	3	1	0	0	0	0	1	0	1	9	1	57		9		130	8.6	25.4	9410	80.2	8.8	77000	1.29	23	1.53			15	0.75	0.49	24	8	36	2	99	533	80	40	53.3333
1	58	14	1	0	0	0	1	1	2	1	1	1	0	0	0	0	0	0	0	7	0		66	7		133	13.6	40.2	13920	91	3.4	58000	1.85	14	1.24			21	3.84	2.24	380	72	124	2.4		385	101	62	75
2	78	19	15	1	0	0	1	2	3	1	2	1	0	1	1	0	0	0	2	10	2	60		10		135	5.7	16.9	11420	82	14	218000	1.32	56	2.35			22	0.93	0.65	34	12	86	2.2	100	533	83	56	65
2	41	19	15	1	0	0	2	1	1	1	1	1	1	0	0	0	0	0	1	10	1	42		7		121	6.6	19.2	19930	75	15	144000	1.9	73	1.88			15	12	5.8	49	29	74	3	99	533	112	59	76.6667
2	40	19	1	0	0	0	1	1	1	2	1	3	0	0	0	0	0	1	1	9	0		55	9		135	8.5	25.6	74900	68.4	20.9	63600	2.38	4	0.71			16	4.79	3.07	384	68	136	2.1	99	315	129	76	93.6667
2	51	14	1	1	1	1	1	2	3	2	2	1	0	1	1	0	0	0	2	11	2	54		11		134	3.8	13.4	14400	83.4	11.7	127000	2.41	58	2.57			13	4.46	2.73	60	28	92	1.6	98	533	96	54	68
1	46	15	5	1	0	0	3	1	2	1	1	2	1	0	0	0	0	0	1	10	1	46		10		133	12.7	36.9	9400	79.4	16.4	88000	1.5	13	0.91			19	15.23	11.7	1122	316	455	2.4	93	226.6	133	91	105
1	68	15	2	1	1	1	1	3	3	1	3	3	0	1	1	0	1	1	4	14	3	61		14		142	7.1	23	3580	91.8	7.8	102000	1.27	46	2.82			8	0.7	0.51	199	80	20	2.5	94	291	70	40	50
2	68	14	1	0	0	0	1	1	3	1	1	1	0	0	1	0	0	0	1	8	0		61	8		130	15.5	48.3	10310	91	3	41000	1.33	16	0.99			13	2.6	1.41	84	31	163	3	98	357	167	88	114
1	30	14	17	0	0	0	2	1	1	2	1	1	0	0	0	0	0	0	0	8	0		54	8		127	7.4	21.1	7550	85.8	9.4	258000	2.26	7	0.58			21	7.94	6.13	72	26	121	1.7	98	466	110	61	77
1	64	19	3	0	0	0	1	1	1	1	1	1	0	0	0	0	0	0	0	6	0		58	6		128	7.2	21.8	5310	73.6	19.4	146000	1.32	32	1.59			18	1.12	0.71	72	31	140	3	100	476	87	63	71
1	59	15	5	0	0	0	1	1	2	1	1	1	0	0	0	0	0	0	0	7	0		49	7		130	11.3	34.5	3710	53.5	30.7	125000	1.38	11	0.91			18	1.16	0.59	72	46	137	2.8	98	476	117	71	86.3
2	68	15	5	0	99	99	1	1	1	1	1	1	0	0	0	0	0	0	0	6	0		63	6		127	8.9	25.6	6170	73.4	15.3	60000	1.68	12	1.18			18	3.51	1.78	38	34	84	2.5	100	476	144	65	91
1	52	19	3	1	1	1	3	1	3	3	3	2	1	0	1	1	1	0	4	15	3	68		15		117	6.7	29.3	15960	85.1	7.5	167000	3.37	35	1.76			16	16.24	10.83	57	31	107	1.6	92	160	70	50	56.6
1	42	19	1	0	99	99	2	1	1	1	2	1	0	0	0	0	0	0	0	8	0		57	8		137	7.3	23.2	15510	80.7	9.6	157000	1.68	16	0.95			16	6.61	4.8	85	25	81	2.1	100	476	70	40	50
1	63	19	2	1	1	1	3	1	3	1	1	1	1	0	1	0	1	1	4	14	3	64		10		127	16.3	48.2	7630	89.4	5	109000	1.76	36	1.18			18	12.14	8.92	127	42	314	2.3	95	357.14	110	54	72
1	83	14	15	1	1	1	1	1	2	3	4	3	0	0	0	0	1	1	2	14	2	48		14	8	146.5	10.1	29.9	8000	84	7	140000	1.8	21.1	1.42	5.46		16.3	1.7	0.4	54	11	109	3.4	98	377	109	48	68
1	63	14	1	1	1	1	1	0	4	2	0	3	0	0	1	0	0	1	2	10	2	53		10	8	143	10	30	10400	52.1	38.9	151000	1.38	23	0.74	4.2		13.8	1.7	0.9	52	28	93	2.9	100	437	188	80	116
2	87	14	5	0	1	1	2	0	3	2	0	2	0	0	1	0	0	0	1	9	0		61	9	11	143	12.1	37	9400	78.1	14.2	381000	1.41	39.1	1.06	4.68		21.9	5	4.5	825	109	329	2.7	93.1	285	143	75	98
1	76	14	2	1	0	0	2	2	0	2	0	1	0	1	0	0	0	0	1	7	1	46		7	11	130	9.1	26	6900	44.9	39.5	58000	1.48	38	2.2	4.33		16.8	4.76	3.68	716	361.7	165	2.1	95	452	99	60	73
2	64	14	1	1	1	1	2	0	4	4	4	3	0	0	1	1	1	1	4	14	3	70		17	12	135	10.2	27.2	17500	83	10	126000	8.68	9.1	1	3.48	74.7	41.4	3.2	2.2	409	76	45	3.6	97.5	210	130	90	102
1	49	14	1	0	1	1	2	0	3	4	0	1	0	0	1	0	0	0	1		0			10	11	126	11.2	34	6300	91	5	18000	1.68	17	1.1	4.53	92.7	22	3.6	2.3	50	53	127	2.6	94.4	349	110	70	83
1	48	14	1	0	0	1	2	1	0	3	0	1	0	0	0	0	0	0	0	6	0		63	7	9	124	9.9	27.1	10300	57	1	21000	1.63	32.3	1.4	3.99	91.1	13.3	5.2	2.5	43	26	86	1.7	94.6	331	100	60	73
1	54	14	3	1	1	1	3	2	0	4	4	3	0	1	0	1	1	1	4	16	3	72		16	13	123	11.4	34.8	17500	76.7	15.7	111000	4.5	37.1	2.3	6.64	76.8	3.2	8.1	6.7	447	241	232	2.2	98.5	435	120	67	85
2	52	19	1	1	1	1	4	1	3	4	4	3	1	0	1	1	1	1	5	16	3	54		19	15	140	7.3	21.1	1100	42	12	30000	2.6	44.9	1.2	2.83	107.2	17.1	12.2	8.6	172	42	93	2.2	96.9	146	111	76	88
1	40	19	1	1	0	99	2	1	2	4	4	3	0	0	0	1	1	1	3	13	3	58		16	12	138.9	3.3	10.5	22200	94	5	84000	4.19	16.1	1.35	5.6	101.8	11	3.59	2.96	117.5	25	115	1.28	97	171	120	60	80
2	69	14	1	1	1	1	2	1	1	3	4	3	0	0	0	0	1	1	2	12	2	65		14	10	147	5.2	15	163000	88.6	4.8	46000	2.14	20.2	1.5	3.49	107.2	14.4	4.4	2.2	59	16	54	3.7	96.8	105	128	74	92
1	63	19	1	1	0	0	0	1	1	3	0	3	0	0	0	0	0	1	1	9	1	56		8	8	134	5.2	15.3	26900	94	3	390000	1.55	76.6	1.92	5.65	102.4	19.6	1.96	1.22	19.7	7.6	96	2.43	99.3	405	140	70	93
1	52	14	2	0	0	99	2	0	0	2	0	3	0	0	0	0	0	1	1	8	0		54	7	8	130	13.1	34.7	9600	84.3	14.6	53000	1.3	17.2	0.92	3.16	99.8	18.1	3.53	3.31	162.6	192.1	156	1.56	99.3	219	140	80	100
1	77	14	5	1	0	1	0	0	4	0	0	3	0	0	1	0	0	1	2	10	2	57		7	9	121	9.7	28.1	7900	81.3	15.2	303000	1.12	44.4	0.6	4.77	82.4	26.3	0.3	0.2	59	38	171	2.6	96	208	126	68	87
1	48	19	3	0	0	0	0	0	0	0	0	0	0	0	0	0	0	0	0	6	0		46	0	5	138	7.9	26	8300	74.8	19.1	171000	1.11	28.7	0.6	4.35	95.9	26	0.4	0.2	39	18	101	3.8	99	780	117	82	94
1	61	14	1	1	0	1	4	2	1	4	1	1	1	1	0	1	0	0	3	13	3	65		13	12	130	6.9	18.7	15400	87	4.4	142000	2.61	88	2	3.59	91.5	18.9	44.6	33.2	144	32	124	2.6	99		99	53	68
1	52	19	3	0	0	0	2	0	0	2	0	1	0	0	0	0	0	0	0	6	0		48	5	8	138	6.6	21	7500	76.6	15.2	84000	1.38	29.2	0.8	4.25	105.9	20	2	1.4	21	18	151	2.4	100		130	80	97
1	58	14	1	1	1	1	3	2	1	3	4	1	0	1	0	0	1	0	2	12	2	60		14	14	117.6	9.3	26.7	15800	97	1	87000	2.33	35.3	2	4.42	90.5	15.2	7	5.2	88	44	266	2	98.4	108	112	70	84
1	55	14	3	1	1	1	3	2	1	3	0	3	0	1	0	0	0	1	2	11	2	55		12	13	131	12.1	34.1	13900	93	2	184000	1.93	46.4	2.1	4.63	95	18.5	7.2	4.9	44	26	105	1.9	97.9	112	128	70	89
1	56	19	7	0	1	1	1	0	0	3	3	0	0	0	0	0	0	1	1	8	0		63	7	8	135	6.4	20	14000	50.3	40.3	206000	1.85	18.3	1	4.79	103.2	13	1.6	1.2	86	31	129	2.1	99.2	412.8	149	82	104
1	57	1	3	1	0	1	2	2	0	1	3	3	0	1	0	0	1	1	3	11	3	46		11	6	135	9.5	30.9	2800	65	19	87000	1.23	27.,9	2.9	4.46	83.3	5.6	2	1.9	110	27	80	3.9	98.5	460	160	80	107
1	45	14	1	1	1	1	4	0	1	3	0	1	1	0	0	0	0	0	1	10	1	43		9	12	131.1	11.1	32.3	6300	81.4	13.2	57000	2.11	5.4	0.7	3.69	99.3	22	13	10.4	174	62	391	2.4	100		130	80	97
1	54	14	5	1	0	0	2	2	4	3	0	3	0	1	1	0	0	1	3	11	3	53		14	13	131.6	10.4	32.1	11100	91.1	1	139000	1.6	48.9	2.2	6.16	98.4	16.8	4.3	2.4	39	28	170	2.2	99.4	350	110	70	83
1	73	14	3	1	0	0	2	2	0	3	4	3	0	1	0	0	1	1	3	11	3	63		14	9	138	10.5	31.5	15800	63	1	20000	1.96	25.4	3.3	3.49	99	14.6	5.1	4.3	320	93	57	3.3	97.8	275	117	51	73
1	68	19	1	0	0	1	0	0	0	2	0	1	0	0	0	0	0	0	0	6	0		56	3	9	131	9.6	28	8400	72.3	16	133000	1.35	17.7	0.7	4.05	97.9	22.3	1.1	0.6	132	22	108	2.7	93		120	70	87
2	77	15	14	1	1	1	4	1	1	3	0	2	1	0	0	0	0	0	1	9	1	57		11	13	136	10.3	30.4	13100	67	12	91000	1.8	83.9	1.78	4.09	101.7	17.6	25.8	22.9	214	43	419	2.4	100		106	69	81
1	66	19	14	0	1	1	1	0	0	3	0	2	0	0	0	0	0	0	0	6	0		61	6	7	127	7.6	23.5	6900	95	3	59000	1.53	56.6	1.03	4.58	93.6	20.4	1.2	0.8	60	44	234	2.1	94		110	60	77
1	48	1	1	1	0	0	0	1	1	2	4	3	0	0	0	0	1	1	2	11	2	53		11	6	118	13.8	41.7	16100	79.9	13.6	242000	1.32	18	1.67	6.08	71.2	3.7	0.26	0.15	161	80.6	96	4.84	95	265	80	50	60
2	39	19	1	1	1	1	2	0	3	3	3	4	0	0	1	0	1	1	3	12	3	47		15	11	130	7.8	23.4	6200	81	9.1	132000	1.5	13.2	0.6	3.66	94.5	20.4	5.8	3.1	122	28	77	2.6	88	107	93	56	68
1	52	1	14	1	1	1	4	2	4	4	4	4	1	1	1	1	1	1	6	17	3	59		22	15	136	11.1	33.1	1500	60	16	10000	3.93	31	2.6	3.87	87.8	10.1	12.8	10.7	322	58	90	2.1	72.6	93	99	57	71
1	60	19	6	1	1	1	4	4	4	3	4	3	1	1	1	0	1	1	5	16	3	69		22	10	148	5.7	16.3	6500	73.2	16.4	193000	1.58	103.3	5.9	5.04	106.8	8.2	21.6	15.4	309	115	47	3.4	91.2	170	70	56	61
2	51	14	1	1	0	0	4	1	0	4	4	1	1	0	0	1	1	0	3	12	3	46		14	13	128	7.6	22.5	2600	80	8	73000	2.5	20.7	1.2	4.6	95.1	17.8	17.8	13.9	48	37	177	2.3	97.6	325	135	79	98
1	52	14	1	1	1	1	2	0	3	3	4	4	0	0	1	0	1	1	3	12	3	59		16	13	131	10	28.7	19600	92	4.8	367000	1.65	9.5	0.55	4.12	100.4	10.3	3.3	2.8	71	25	98	2.1	92	75	106	76	86
2	70	15	2	1	1	1	2	2	3	4	4	3	0	1	1	1	1	1	5	15	3	79		18	15	140.1	10.6	31	30600	95	3	31000	6	33.7	2.03	3.43	100.3	12.2	4.75	3.7	322	65.8	79	0.67	96	296	152	60	91
1	74	14	15	1	1	1	4	1	0	1	0	3	1	0	0	0	0	1	2	10	2	55		9	10	145	10.4	29.8	7300	79	10.6	162000	1.21	23.2	1.4	4.45	101.8	24.2	17.1	11.6	200	137	165	3	94.5	166.5	130	80	97
1	33	1	1	0	1	1	2	0	2	3	0	1	0	0	0	0	0	0	0	7	0		48	8	12	133	4.5	13.4	28300	93	4	137000	1.75	15.1	0.9	2.89	83	17.5	5.1	4.5	153	28	344	2.3	97		110	80	90
1	56	15	2	0	1	1	2	0	0	3	0	1	0	0	0	0	0	0	0	6	0		55	6	9	127	13.9	43	8100	87.7	8.9	242000	1.54	10.6	0.6	5.29	90.8	20.2	4.4	2.9	223	95	159	3.2	97		140	60	87
1	80	1	1	1	0	1	4	0	1	3	0	1	1	0	0	0	0	0	1	9	1	59		9	11	132	12.1	34.7	15800	81.5	7.7	173000	1.71	30.7	1.1	2.82	89.3	33.6	12.5	11	163	54	129	2	99		122	66	85
2	46	13	1	0	0	0	0	0	0	0	0	2	0	0	0	0	0	0	0	6	0		54	2	9	120	8.3	25.1	12400	96	2	320000	0.95	20.3	0.81	2.99	85	20.4	0.2	0.1	11	6	97	2.3	93		167	88	114
1	57	14	1	1	1	1	3	1	1	4	4	3	0	0	0	1	1	1	3	14	3	66		16	14	122	6.2	17.7	15500	60.3	31.9	85000	3.79	37.5	1.8	6.1	78.6	8.8	10.6	8.6	387	60	243	1.9	99.2		137	63	88
1	27	2	2	1	0	99	4	3	0	3	0	2	1	1	0	0	0	0	2	10	2	39		12	12	131	9.7	27.5	10900	58.8	28.5	127000	1.93	58.8	4.3	4.71	97.3	18.1	22.6	19.9	244	115	145	2.4	95.9	249	162	61	95
1	48	14	1	1	1	1	3	2	1	3	4	2	0	1	0	0	1	0	2	12	2	57		15	12	120	8.4	24.2	18900	93	4	42000	2.41	40.5	2.69	4.14	83.6	17.4	11.1	9.5	93	37	101	2	96.3	279	134	74	94
2	73	14	15	1	0	0	1	0	0	2	4	3	0	0	0	0	1	1	2	10	2	50		10	6	141	6.9	19.1	3400	81	17.5	44000	1.41	14.7	0.9	3.74	106.1	21.2	1.9	1.2	44	15	60	2.9	99.4	462	129	62	84
1	58	14	2	0	1	1	2	0	0	3	0	1	0	0	0	0	0	0	0	6	0		37	6	9	137	7.4	21.3	8500	85.4	10.7	107000	1.52	28.5	0.55	3.9	108.2	20.8	2.38	2.22	361	147	784	1.7	98		132	90	104
1	57	15	1	1	1	1	4	2	2	4	4	3	1	1	0	1	1	1	5	16	3	72		19	14	129	10.5	31	13300	77	14	75000	2.76	22.4	3.4	3.91	95.5	9.4	16	13.4	161	80	56	2.3	94	283	140	100	113
1	72	19	5	0	1	1	0	1	0	0	0	1	0	0	0	0	0	0	0	6	0		44	2	8	141.8	6	18.6	8600	76.6	16.5	160000	1.08	54.4	1.4	5.11	110.1	20.1	1.18	0.86	107	50	145	3.15	100		96	65	75
2	81	19	1	1	1	1	2	0	4	3	0	3	0	0	1	0	0	1	2	10	2	61		12	14	137	8.2	26.3	11800	80.9	12.2	118000	1.86	22.1	0.9	3.9	105.6	19.6	3.6	2.4	825	568	108	2.5	96		140	70	93
1	64	14	1	1	0	1	4	0	0	4	0	0	1	0	0	1	0	0	2	10	2	42		8	10	141	4	10.7	1800	65.8	29	59000	>6	20.5	0.56	3.77	106.6	18.3	36.78	25.73	61.6	23	38	3.21	98.6	552	126	66	86
1	48	14	1	1	1	1	3	1	1	3	3	2	0	0	0	0	1	0	1	11	1	54		13	14	130.9	8.4	24.2	18900	93	4	42000	2.41	40.5	1.92	3.65	94.5	16.3	10.3	9	87	33	87	2.1	96.3	279	134	74	94
2	92	14	5	1	1	1	1	0	3	3	4	3	0	0	1	0	1	1	3	13	3	75		14	12	133	11	31.2	10500	85	8	190000	2.28	26.9	0.8	3.11	107.5	16.6	1.8	1.3	32	20	151	2.4	95.4	210	80	60	67
2	81	19	15	1	1	1	3	0	1	1	0	3	0	0	0	0	0	1	1	10	1	61		8	12	130	10.2	30.2	11600	94	1	68000	1.11	63.3	0.8	4.74	92.7	25.1	8.4	6.3	375	254	287	2.4	100	337.5	135	82	100
2	63	19	15	0	0	0	1	1	2	1	0	1	0	0	0	0	0	0	0	7	0		47	6	8	140	9.4	29.4	5400	74.9	15.2	104000	1.15	29	1.2	4.16	107.4	18.6	1.8	1.2	51	26	191	2.4	99		140	80	100
1	59	19	1	0	0	0	2	0	3	2	0	1	0	0	1	0	0	0	1	8	0		57	8	13	137	9.4	26.8	10500	63.4	23.9	123000	1.48	13.2	1	2.23	87.4	35.4	5.8	3.6	77	25	118	2.4	97		124	72	89
1	89	14	2	1	1	1	1	2	2	3	0	1	0	1	0	0	0	0	1	8	1	53		9	8	144.8	6.5	20.1	5600	90	6	43000	1.56	60.1	2.68	3.54	112.9	17	1.54	1.23	55.6	23.9	113	2.68	95.2	386	100	59	73
2	64	14	1	1	0	0	2	0	0	3	4	3	0	0	0	0	1	1	2	12	2	57		12	11	126	7.1	20.2	6200	80	17	65000	2.28	15.9	1	4.32	97.8	18.2	5.7	3.8	31	21	88	1.9	97.1	242.8	100	60	73
2	90	19	14	0	0	0	0	0	0	2	0	1	0	0	0	0	0	0	0	6	0		64	3	8	141.7	10.6	32.6	13300	70.3	23.8	262000	1.32	8	0.9	4.11	105.4	29.4	0.6	0.4	66	23	106	3.1	92		130	70	90
1	51	19	1	1	0	0	2	0	1	4	0	0	0	0	0	1	0	0	1	10	1	47		7	14	135	4	11.5	8300	88.6	6.7	86000	2.76	17.5	1	6.38	107.6	19.1	5.9	4.9	55	21	127	1.5	99	506	125	56	79
1	54	19	5	1	1	1	2	2	4	4	4	3	0	1	1	1	1	1	5	15	3	72		19	14	141	5.6	17	27900	76	17	65000	3.31	13.7	2.1	6.07	99.1	9.6	2.2	1.1	1101	435	75	2	93.5	150	85	50	62
1	58	14	1	1	1	1	2	4	0	3	0	0	0	1	0	0	0	0	1	8	1	35		9	12	134	7.5	22.1	2200	16	32	26000	1.78	93.2	7.5	4.18	103.5	13.3	3.6	3	74	25	103	2.2	97.6	470	160	90	113
2	72	14	2	1	1	1	3	0	2	2	4	1	0	0	0	0	1	0	1	10	1	56		12	11	143	8.1	23.1	9500	86.8	11.6	146000	1.48	17.1	0.5	3.4	107.3	19.7	7.7	6.5	338	146	272	1.6	99		95	69	78
1	50	15	1	1	1	1	4	4	0	4	4	0	1	1	0	1	1	0	4	14	3	63		16	40	114	10	28.8	134000	86.7	7	135000	10.1	59.3	5.1	5.82	82.3	8.5	15.4	13.3	162	56	132	1.6	96.7	445	120	75	90
1	46	14	1	1	0	0	3	2	0	4	3	1	0	1	0	1	1	0	3	12	3	59		13	13	133	12.8	37.6	28100	71	9	103000	2.65	18.3	2.5	3.86	98.1	18.2	10.6	8.7	149	65	113	1.9	99		127	71	90
2	12	14	1	0	0	1	3	0	0	3	0	1	0	0	0	0	0	0	0	9	0		80	7	12	129	9.2	26.9	21000	90	6	258000	1.92	9.8	0.6	3.89	95.9	19.3	9.59	8.52	225.8	40.6	128	1.97	95		120	60	80
2	66	14	15	0	1	1	3	0	0	3	0	2	0	0	0	0	0	0	0	7	0		48	8	11	137	12	35.4	3600	83.1	13.8	91000	1.88	8.9	0.5	3.49	103.6	21.8	7.1	4.4	101	49	121	2.3	95.3	248	100	60	73
1	55	3	14	0	0	1	4	0	0	2	0	1	1	0	0	0	0	0	1	8	0		48	7	9	135.1	13..7	41.5	7900	65.9	22.8	192000	1.33	6.4	0.6	3.82	102.3	20.2	17.7	15	209	439	151	2.9	96		147	84	105
1	37	19	1	1	1	1	2	4	4	4	4	3	0	1	1	1	1	1	5	16	3	60		21	15	126	3.2	10	7400	83	12	95000	4	43.6	5.2	6.21	92.9	11.9	4.3	3.8	108	24	72	0.9	97.9	336	92	59	70
1	88	14	2	1	1	1	2	1	1	2	4	3	0	0	0	0	1	1	2	11	2	62		13	11	132	10.7	28.5	5200	91.8	6.7	185000	1.31	15.7	1.2	2.39	88.8	27.6	2.6	1.7	47	12	101	2.6	99.2	445.7	96	65	75
1	66	1	1	1	1	1	2	0	2	4	0	3	0	0	0	1	0	1	2	12	2	62		11	11	125.1	11.9	32.1	13300	92	6	54000	3.39	7.8	0.97	2.5	78.4	21.2	5.95	5.32	3920.9	1138	87	3.14	97.6	315	170	80	110
1	66	19	1	1	1	1	1	1	1	3	4	3	0	0	0	0	1	1	2	12	2	65		13	11	136	5.4	16.2	19000	87	19	210000	2.1	51.9	1.39	6.82	97.4	12.1	1.9	1.3	199	53	137	2.1	99	458	94	33	53
2	92	14	15	1	1	1	1	0	0	3	4	3	0	0	0	0	1	1	2	10	2	58		11	9	134	7.7	22.2	3900	65	20	52000	1.89	9	0.6	3.28	102.7	20.2	1.9	1.6	108	27	56	2	98.8	336	89	62	71
1	74	14	1	0	1	1	2	0	0	1	0	1	0	0	0	0	0	0	0	6	0		52	4	8	138	9.9	31.4	11600	81.7	11.7	208100	1.22	9.7	0.5	3.33	101.5	25.4	2.8	2	72	48	329	2.4	99		101	74	83
1	53	1	1	0	0	0	2	1	2	2	0	1	0	0	0	0	0	0	0	7	0		53	8	8	143	7.1	19.6	11800	76.9	11.9	169000	1.28	17.6	1.5	3.87	109.9	19.5	2.1	1.1	49	24	92	3.4	98		170	80	110
1	38	19	1	1	0	0	3	2	1	3	1	1	0	1	0	0	0	0	1	10	1			11	13	129	4.7	12.9	31700	88	10	123000	2.23	33.2	2.8	4.17	94.2	19.3	10.8	9.4	174	15	153	1.8	98.5	377	96	52	67
1	57	19	1	0	0	0	1	1	0	3	4	2	0	0	0	0	1	0	1	8	0		55	11	7	141	5.4	16.3	7700	86	10	85000	1.62	54	1.3	4.66	104.7	22.1	1.2	0.8	41	19	105	2.1	99	330	101	56	71
1	59	14	1	1	1	1	3	0	3	3	0	3	0	0	1	0	0	1	2	11	2	54		12	11	138	7.4	21.5	8800	89.6	5.5	51000	1.72	25.6	0.96	3.67	101.7	18.2	6.4	4.6	139	34	82	3.7	96	172	157	56	90
1	57	14	1	1	1	1	2	0	1	3	4	3	0	0	0	0	1	1	2	11	2	52		13	7	122.3	14.6	43.5	7400	56	12	116000	1.52	6.5	1.11	4.54	74	10	2.4	2.1	423	330	227	4.6	97	186	89	32	51
1	57	15	1	1	1	1	2	2	0	3	0	3	0	1	0	0	0	1	2	10	2	50		10	12	141	9.3	32.2	9200	91	7.1	146000	2.08	56.8	3.2	4.92	106.2	15.4	3.97	3.32	66	35	97	2.6	98.6	323	101	66	78
2	89	15	14	1	1	1	2	1	2	3	4	3	0	0	0	0	1	1	2	12	2	76		15	14	134	12.7	37.7	28100	91	3	122000	2.33	13.4	1.7	2.45	90.8	16.6	5.2	3.9	266	67	220	1.7	96.5	195	117	47	70
1	85	14	6	1	1	1	2	3	3	4	0	3	0	1	1	1	0	1	4	14	3	79		15	15	137	10.5	29.9	18400	94	1	71000	4.61	33.2	3.9	4.97	89.4	6.7	3.7	2.5	409	93	95	2.6	99.5	552	123	97	106
1	48	14	6	1	1	1	3	2	1	3	4	3	0	1	0	0	1	1	3	13	3	44		16	10	129	10.1	34.7	1300	24	44	93000	1.5	14.2	2.37	3.51	91.6	15.1	7.83	6.4	280	72.6	105	2.42	94	144	109	72	84
1	53	14	2	1	1	1	4	1	0	3	0	1	1	0	0	0	0	0	1	8	1	31		9	12	129	6.8	19.8	164000	84.9	6.2	337000	1.85	42.5	1.8	4.58	92	24.5	14	12.01	41.9	36.7	140	1.67	99		126	66	86
1	57	19	3	1	1	1	3	1	4	4	4	3	0	0	1	1	1	1	4	15	3	68		19	15	120	7.5	20.9	12600	96	3	82000	2.75	27.6	1.6	6.23	88.9	15.1	8.7	7.1	296	59	110	1.4	96	192	71	48	56
1	44	19	3	0	1	1	2	1	0	3	0	1	0	0	0	0	0	0	0	7	0		55	7	11	138	5.6	17.4	5100	84	6	70000	2.08	19	1.9	3.17	104	25.5	3.1	2.4	57	2	94	1.2	99		187	114	138
1	55	14	1	0	0	0	2	0	0	1	0	0	0	0	0	0	0	0	0	6	0		53	3	9	135	11.6	34	10500	69	5	66000	1.28	10.7	0.8	3.12	91.5	15.8	3.2	2.1	171	42	310	2.7	98.6	571	101	76	84
1	61	14	6	1	0	99	3	0	3	3	3	3	0	0	1	0	1	1	3	13	3	62		15	12	135	8.8	27.2	10100	55.6	17.1	114000	1.86	23	1.1	3.65		22.9	6.71	5.52	132.3	50.4	164	1.96	98.5	332	99	50	66
1	60	14	5	0	0	99	0	0	0	0	0	1	0	0	0	0	0	0	0	6	0		38	1	5	134	13	39	2000	5	95	119000	1.05	8	0.9	134.9		26	0.5	0.3	70	99	112	3.7	100		100	60	73
1	49	19	5	0	0	99	2	0	0	1	0	1	0	0	0	0	0	0	0	6	0		56	4	8	132	7.4	22.2	16599	74.5	16	130000	1.24	30	0.89	5.56		17	2.2	1.9	217	121	167	3.5	100		124	68	87
1	67	19	3	0	0	99	1	0	0	1	0	1	0	0	0	0	0	0	0	6	0		37	3	7	148	8.2	24	2900	87.9	5.7	44000	1.23	16.9	0.62	3.76		22	1.31	0.95	62.9	66	337	3.13	97		120	58	79
1	66	14	2	1	1	1	2	2	2	1	0	0	0	1	0	0	0	0	1	8	1	37		7	10	173	11.7	36.5	1800	81.7	10.2	179000	1.1	41.2	2.26	3.02		19.7	2.2	1.5	149	35	254	2.4	97.2	415	105	65	78
1	41	14	6	1	0	99	1	1	0	3	4	3	0	0	0	0	1	1	2	10	2	50		12	7	139	12.2	37.5	26500	56	1	47000	1.54	14	1.89	4.04	104.3	16	1.27	0.9	257	88	50	2.57	88.1	203	129	72	91
1	85	14	15	1	1	1	2	0	1	2	4	2	0	0	0	0	1	0	1	9	1	64		11	12	141	10.2	31.2	24600	75	7	211000	1.28	23.9	1	3.32	101.1	23.3	3.7	3.4	323	111	555	2.7	99	223	86	52	63
1	53	14	6	1	1	1	2	1	3	3	0	3	0	0	1	0	0	1	2	11	2	52		12	11	131	12.6	36.5	9900	93	1.5	50000	2.02	26.8	1.3	5.09	97.5	10.5	4.9	3.1	76	65	170	2.8	98.1	268	169	68	102
1	56	19	1	0	0	99	1	0	0	0	0	2	0	0	0	0	0	0	0	6	0		50	3	7	134.4	7.6	22.1	10400	76.5	17.6	70000	1	21	1	4.5	104.2	20.9	1.8	1.2	41	24	96	2.5	93		150	70	97
2	75	14	15	1	1	1	2	0	1	2	0	3	0	0	0	0	0	1	1	9	1	54		8	10	133	7.9	24.9	9500	86.4	6.2	59000	1.26	16.1	0.48	4.54	102.6	18.7	3.89	3.53	215	40	204	2.07	97	230	128	67	87
1	54	1	1	1	0	99	4	1	1	3	0	2	1	0	0	0	0	0	1	9	1	50		11	13	126	12.4	34.8	18500	92	2	120000	1.81	14.3	1.4	3.74	82.6	9.1	17.7	13.6	293	49	187	2.1	95.5	243.67	109	62	78
1	53	15	1	0	0	99	3	0	0	3	0	1	0	0	0	0	0	0	0	9	0		58	7	11	134	7.9	22.3	6800	86	10	67000	2.33	11.3	0.72	2.59	91.4	25.6	11.8	5.8	88.1	41.6	116	2.98	99		110	60	77
1	75	14	1	1	0	99	2	2	0	3	4	0	0	1	0	0	1	0	2	10	2	66		11	10	131	10	28.4	31400	85	0	131000	2.31	13.3	2.2	4.68	101.6	14	2.5	2	66	24	149	2.3	98	510	117	63	81
2	73	19	14	1	0	99	2	1	0	4	0	2	0	0	0	1	0	0	1	8	1	50		9	8	135	8.7	25	9300	66.3	26.7	121000	3.2	33.5	1.5	4.15	96.6	19.1	5	1.5	35	20	95	3.2	100		156	52	87
1	46	14	5	0	0	99	3	0	0	2	0	2	0	0	0	0	0	0	0	7	0		53	7	10	126	13.8	37.8	10000	82	11	164000	1.46	9.8	0.5	4.12	92.7	24.5	8.6	6.8	272	181	195	2.2	99		120	80	93
1	72	19	2	0	0	99	1	0	0	0	0	1	0	0	0	0	0	0	0	6	0		58	2	6	136	8	23.9	16300	73.5	17.9	134000	1.07	51.4	1	4.01	102.6	22.5	1.4	0.8	77	70	146	2.8	100		152	68	96
1	72	14	14	1	1	1	0	0	1	3	0	3	0	0	0	0	0	1	1	9	1	55		7	7	138	12.3	39.4	12700	44	46.8	98000	1.5	15.7	1	3.13	100.8	21	0.8	0.4	47	47	91	3.1	98.9	243	124	70	88
2	85	14	5	1	0	99	1	0	4	1	0	3	0	0	1	0	0	1	2	10	2	61		9	9	148	5.6	16.8	9100	74	21.3	233000	1.14	36.3	0.64	4.02	111.4	26.1	1.39	0.81	101.5	83.7	45	1.85	99.3	428	108	56	73
1	83	14	2	0	0	99	0	0	0	1	0	3	0	0	0	0	0	1	1	8	0		59	4	6	141	12	37.3	11000	85.2	10.3	132000	1.21	20.5	1.05	3.45	103.4	19.5	0.6	0.3	19	16	92	2.8	93.9	180.85	120	60	80
1	55	15	1	0	0	99	3	0	1	3	0	0	0	0	0	0	0	0	0	8	0		54	7	13	131	10.7	32.1	9800	91	5	73000	1.7	8.4	1	3.74	99.2	22.1	7.5	5.7	97	30	109	2	97.3	406	157	76	103
1	57	15	2	1	1	1	4	0	4	4	3	3	1	0	1	1	1	1	5	16	3	58		18	15	131.6	13.9	38.7	1400	72	18	60000	2.96	20	1.1	3.49	95.9	9	15.3	9	91	44	68	2.4	98.2	406	97	55	69
2	76	15	14	1	0	99	1	2	0	3	0	0	0	1	0	0	0	0	1	7	1	51		6	10	126.3	10.9	35.1	15000	92	5	253000	1.76	40	2.2	5.08	90.9	10.7	1.4	1.1	78	28	90	2.3	97	441	110	80	90
1	59	15	1	1	1	1	0	4	0	2	4	2	0	1	0	0	1	0	2	10	2	55		12	9	120	11.9	35.7	18900	91.1	2.9	375000	1.42	87.7	6.4	6.5	75.7	22.2	0.9	0.5	52	20	89	2.4	95	253	70	48	55
2	83	14	14	1	0	99	0	1	0	3	4	1	0	0	0	0	1	0	1	8	1	53		9	7	128	12.2	34.5	8300	87.9	11.3	131000	1.74	23	1.6	3.76	89.5	17	1	0.8	24	21	275	3.2	96.4	315	123	64	86
1	58	14	1	1	0	99	4	0	3	3	4	3	1	0	1	0	1	1	4	15	3	71		17	13	134	9.5	26.5	19500	95	2	176000	2	5.6	0.7	2	79.7	43.3	12.2	7.6	113	40	106	2.2	99.6	494.5	115	87	96
1	61	14	1	1	1	1	4	2	2	3	4	3	1	1	0	0	1	1	4	14	3	74		18	10	144	10	33	42500	80	11	107000	1.79	30.8	2.4	3.71	107.2	13.2	13.8	11.2	120	115	163	3.3	93.3	177.5	145	67	93
1	50	14	5	1	1	1	4	1	0	3	0	1	1	0	0	0	0	0	1	8	1	32		9	9	127	12.8	36.7	2300	80	6	39000	1.54	31.8	1.56	3.09	88.3	23.6	14.34	11	417	220	136	2.8	93.7	311	115	72	86
1	59	19	1	1	1	1	3	2	4	4	0	3	0	1	1	1	0	1	4	14	3	69		16	15	136	5.5	17.4	21000	97	3	89000	4.2	29	2.8	5.76	101	10.5	10.4	8	100	33	146	1.5	95	256	84	73	77
1	48	19	1	0	0	99	2	0	0	3	0	1	0	0	0	0	0	0	0	6	0		43	6	9	141	8.7	27.6	3400	63	19	132000	1.98	8.7	0.65	3.75	109	23.7	3.6	2.2	169	39	185	2.9	100		114	72	86
1	58	14	1	1	0	99	3	0	2	3	4	2	0	0	0	0	1	0	1	10	1	44		14	11	134	9.6	25.6	3600	92	3	73000	1.69	7.4	0.8	3.3	99.5	19.6	7.7	6.4	105	16	74	3	100	238.6	89	52	64
2	82	14	14	1	1	1	2	2	0	3	0	1	0	1	0	0	0	0	1	7	1	51		8	11	131.5	11.3	33	11200	70	15.8	242000	1.53	30.2	2.7	4.22	96.8	20.4	4.5	2.7	164	59	153	2.07	100		113	79	90
1	43	14	1	1	1	1	4	1	1	3	4	2	1	0	0	0	1	0	2	11	2	56		15	12	119	10.6	28.6	33200	95	3	154000	1.82	48.1	1.9	3.65	88.3	13.3	29	26	81	19	135	1.7	100		101	44	63
1	68	14	1	1	1	1	3	2	1	3	0	2	0	1	0	0	0	0	1	10	1	57		11	11	127	11	31	14100	93.3	3.9	82000	2.15	94.5	3.2	4.17	84.4	18.3	6.7	5.6	156	86	153	2.4	91	260	130	80	97
1	83	19	15	0	0	99	0	0	0	3	0	1	0	0	0	0	0	0	0	6	0		69	4	7	141	8.7	26.7	3800	76	13	68000	1.66	35.8	1.03	4.07	101.8	25.6	0.9	0.6	33	20	207	3.5	93		124	69	87
1	52	14	1	1	0	99	1	0	2	3	0	3	0	0	0	0	0	1	1	10	1	46		9	11	134	8.3	25.4	6500	75.9	8.4	132000	2.29	6.8	0.4	3.26	101.1	21.8	1.3	1.1	27	13	193	1.6	93.2	196	126	100	109
1	62	14	2	0	1	1	0	0	0	2	0	1	0	0	0	0	0	0	0	6	0		37	3	9	137	9.6	28.6	1800	43	53	62000	1.25	10.4	0.77	3.36	103.7	20.2	0.65	0.25	64.4	26.7	80	2.3	98		145	93	110
2	67	14	1	1	1	1	2	2	0	2	4	3	0	1	0	0	1	1	3	11	3	60		13	9	125	9.4	27	13600	92	1	50000	1.4	51	3.17	4.92	92.3	18.8	5.8	4.3	20.8	16	160	2.07	99.2	435	105	56	72
2	67	14	2	1	1	1	0	0	0	3	4	3	0	0	0	0	1	1	2	11	2	54		10	7	139	6.9	22.3	5300	96	1	72000	2.15	21.2	0.48	3.96	92.5	40	1.07	0.65	40	19	30	3.2	93	173.5	130	80	97
2	56	14	1	0	0	99	1	0	3	1	0	1	0	0	1	0	0	0	1	8	0		52	6	7	133.7	8.4	26	11200	75.7	13.4	141000	1.23	21	1	3	90.6	25.7	1.5	0.8	24	11	36	4	97		179	83	115
2	84	14	2	1	0	99	2	1	1	3	4	0	0	0	0	0	1	0	1	9	1	59		11	9	135	11	33	12300	86.5	5.7	67000	1.55	35.6	1.3	3.84	102.1	11.8	3	2.1	70	47	104	2.6	98.4	418	156	53	87
1	48	15	1	1	1	99	1	1	4	4	4	0	0	0	1	1	1	0	3	12	3	45		14	99	132	7.5	23.7	2700	68.8	6.3	132000	2.91	55	1.15	3.5	102	12	1.46	1.01	692	328	476	1.4	NA	750	67	49	55
1	74	14	1	0	0	0	2	0	2	3	0	0	0	0	0	0	0	0	0	7	0		55	7	11	135	11.1	32.9	3700	50.6	27.6	63000	1.76	15	1.1	3.7	104	22	5.24	1.52	64	31	97	1.8	NA	NA	112	67	82
1	82	15	1	0	0	1	1	1	0	3	0	0	0	0	0	0	0	0	0	6	0		60	5	8	140	12.3	37.2	4600	70.2	20.3	150000	1.8	16	1.3	4	106	29	1.77	0.52	41	17	79	3	NA	NA	150	90	110
1	40	1	1	1	0	0	2	0	3	1	0	0	0	0	1	0	0	0	1	8	1		48	6	6	140	7	20.7	23900	81.3	9	139000	1.13	15	0.63	2.6	98	28	3.73	2.04	259	33	356	2.5	NA	NA	153	98	116.333
2	59	14	1	0	0	1	2	0	0	3	0	0	0	0	0	0	0	0	0	6	0		56	5	8	134	6.4	19.7	5400	71	21	133000	1.69	10	1.03	4.7	108	21	2	0.83	34	11	93	1.64	NA	NA	104	57	72.6667
2	50	14	1	1	1	1	4	1	3	3	0	0	1	0	1	0	0	0	2	12	2	54		11	99	133	7.5	22.9	9900	93	5	110000	2.08	15	1.51	3	101	21	21.6	11	371	27	151	1.6	NA	NA	107	72	83.6667
1	45	1	1	0	0	0	4	0	0	3	0	0	1	0	0	0	0	0	1	8	0		54	7	7	133	12.6	35.7	7200			107000	1.81	10	0.93			23	28.82	13.93	167	45	159	2.9	NA	NA	105	67	79.6667
1	62	2	1	0	0	0	4	0	0	2	0	0	1	0	0	0	0	0	1	8	0		53	6	99	138	11.7	32.9	10100	78	20	425000	1.31	9	0.84	3.9	103	29	25.69	17.02	2457	1513	167	3.08	NA	NA	100	55	70
1	59	14	1	0	0	0	3	2	0	2	2	0	0	0	0	0	1	0	1	7	0		66	9	6	133	9.3	28.8	19700	88.9	4	120000	1.35	25	1.81	3.4	100	17	6.37	3.12	149	32	186	3.1	NA	NA	80	50	60
2	43	1	1	0	0	0	2	0	2	3	0	0	0	0	0	0	0	0	0	7	0		49	7	99	140	10.4	30.7	12700			27000	1.64	6	0.47			20	4.23	1.9	160	32	90	3.2	NA	NA	100	60	73.3333
1	67	14	1	0	0	0	0	1	0	3	0	0	0	0	0	0	0	0	0	6	0		56	4	9	131	6.3	18.2	3600	56.7	16.8	106000	1.54	17	1.54	3.9	102	25	0.83	0.24	45	16	76	2.6	NA	NA	154	74	100.667
1	59	22	1	0	0	0	1	0	2	1	0	0	0	0	0	0	0	0	0	7	0		39	4	8	140	12.4	36.4	4200	64.2	10	93000	1.21	8	0.54	3.9	112	22	1.48	0.37	34	13	136	2.5	NA	NA	140	90	106.667
2	53	14	1	0	0	0	3	0	1	1	0	0	0	0	0	0	0	0	0	8	0		45	5	99	134	11.2	32.5	13300	52.3	42.3	99000	1.17	4	0.31	2.9	90	33	9.02	5.06	228	36	263	2.9	NA	NA	119	77	91
1	53	19	1	0	0	0	0	0	0	1	0	0	0	0	0	0	0	0	0	6	0		55	1	5	135	7.2	22.5	13900	68.7	23.1	87000	1.24	20	1.16	4.8	106	18	0.42	0.1	15	9	61	2.75	NA	NA	114	64	80.6667
1	39	14	1	1	0	0	4	3	3	3	4	0	1	1	1	0	1	0	4	14	3	62		17	9	131	10.3	29.6	25400	89.3	1.9	63000	1.76	68	3.63	4.9	102	13	13.02	11	70	29	140	1.4	NA	NA	74	36	48.6667
1	43	22	1	0	0	99	2	0	0	3	0	0	0	0	0	0	0	0	0	6	0		52	5	11	132	11	32.1	4800	52	28	58000	1.84	13	1.19	4.1	100	29	5.39	2.14	121	34	334	2.14	NA	NA	116	90	98.6667
2	66	1	1	1	0	0	4	0	2	2	0	0	1	0	0	0	0	0	1	9	1	48		8	6	140	12.5	35.6	6400	60	27.6	80000	1.4	9	0.59	3.9	103	27	16.36	12.19	220	57	132	2.8	NA	NA	138	82	100.667
1	50	14	1	1	0	0	1	1	4	3	0	0	0	0	1	0	0	0	1	8	1	42		9	7	135	12.5	36.6	12000	79.3	6.4	156000	1.64	35	1.72	2.6	102	22	1.25	0.69	67	55	200	1.1	NA	NA	130	70	90
2	80	14	1	0	0	0	1	0	3	3	0	0	0	0	1	0	0	0	1	9	0		70	7	7	132	10	31.1	12400	84.9	10.5	63000	2.24	17	0.66	3.6	102	25	1.44	0.81	42	28	93	1.7	NA	NA	130	48	75.3333
1	61	1	1	0	0	0	3	0	1	3	0	0	0	0	0	0	0	0	0	8	0		51	7	6	139	10.7	31.9	4800			59000	1.58	3	1.11			24	11.41	8.72	101	29	210	2.6	NA	NA	128	80	96
1	63	19	1	0	0	0	1	0	0	2	0	0	0	0	0	0	0	0	0	6	0		45	3	6	141	11.4	33.4	5300	31.7	61.1	64000	1.33	15	0.71	3.6	110	25	1.98	0.61	84	82	144	3.1	NA	NA	130	84	99.3333
1	56	14	1	0	0	0	2	0	0	3	4	2	0	0	0	0	1	0	1	9	0		72	11	6	131	10.1	30.2	18000	96.7	0.4	74000	2.42	21	1.03	3.8	98	22	2.11	1.26	85	86	135	2	99	280	69	46	53.6667
2	52	19	1	0	99	99	3	0	0	3	1	0	0	0	0	0	0	0	0	8	0		59	7	99	135	6.6	19.8	8500	70.1	17.3	160000	2.14	25	0.97	3.7	99	20	6.47	3.06	126	41	202	1.4	NA	NA	86	56	66
1	46	19	1	0	99	99	2	0	0	3	1	0	0	0	0	0	0	0	0	6	0		53	6	99	137	9.9	28.8	9000	62	27	63000	1.86	7	0.87	3.4	102	27	3.61	2.46	149	66	122	1.7	NA	NA	76	54	61.3333
2	84	14	1	0	99	99	1	0	0	3	0	0	0	0	0	0	0	0	0	6	0		70	4	99	129	12	35.6	10600	76.1	18.9	42000	1.61	16	1.09	2.6	95	28	1.32	0.86	32	27	100	0.8	NA	NA	105	69	81
2	82	14	1	0	1	1	2	0	3	2	1	0	0	0	1	0	0	0	1	8	0		61	8	9	138	8.9	27	10900	86.8	3.7	93000	1.52	10	0.77	3.6	111	22	2.75	1.64	44	15	160	1.8	NA	NA	97	62	73.6667
2	58	14	1	0	0	0	3	0	2	3	0	0	0	0	0	0	0	0	0	8	0		58	8	6	136	8.2	23.1	14200			95000	1.51	11	0.81			24	7.18	4.07	135	71	181	1.6	NA	NA	95	60	71.6667
2	67	14	1	0	0	0	1	0	2	2	0	0	0	0	0	0	0	0	0	7	0		48	5	6	140	10.8	32.7	4600	73.6	14.1	59000	1.27	12	0.99	4.3	109	21	1.81	0.75	51	36	186	3.4	NA	NA	100	60	73.3333
1	47	19	1	0	99	99	1	0	0	2	1	0	0	0	0	0	0	0	0	6	0		55	4	99	135	6.4	19.4	12800	63	23.1	189000	1.43	10	0.98	3.3	102	20	1.87	0.77	136	42	124	1.9	NA	NA	88	55	66
2	61	19	1	0	0	0	0	0	0	2	0	0	0	0	0	0	0	0	0	6	0		51	2	7	134	8.8	26.3	6800	63.6	17.9	212000	1.26	32	0.94	3.9	101	28	0.83	0.44	49	12	181	2	NA	NA	130	70	90
2	76	14	1	0	1	1	2	1	4	2	0	0	0	0	1	0	0	0	1	8	0		67	9	99	131	12.1	36.6	13700	80.2	4.4	58000	1.34	60	1.32	5.1	101	19	3.78	2.24	76	51	100	2.1	NA	NA	111	70	83.6667
2	49	19	1	0	0	0	2	0	0	2	0	0	0	0	0	0	0	0	0	6	0		39	4	6	135	8.2	25.5	3500	76.7	15.6	124000	1.33	25	0.62	4.4	106	22	2.14	0.79	62	27	231	2.5	NA	NA	118	71	86.6667
1	46	15	1	1	0	0	4	0	1	4	0	0	1	0	0	1	0	0	2	11	2	51		9	14	135	9.7	29.2	13600	82.6	7.7	193000	2.53	4	0.74	2.33	98	23	20.7	19.2	131	14	67	2.2	98	490	110	70	83.3333
1	40	19	6	1	0	0	2	2	0	3	2	0	0	1	0	0	1	0	2	10	2	50		9	10	133	9.3	29.1	27530	95.1	1.2	113000	2.31	25	2.24	4.08	93	17	3.92	3.1	202	54	91	2.3	90	450	76	47	56.6667
1	59	14	1	1	0	99	3	0	0	4	1	1	0	0	0	1	0	1	2	12	2	59		9	10	146	10.9	31.8	11520	66.6	6	164000	2.79	5	1.1	2.08	92	18	7.38	6.1	289	76	19	3.1	97	323	97	56	69.6667
1	27	14	15	0	0	0	4	0	0	3	1	0	1	0	0	0	0	0	1	8	0			8	11	138	11.9	36.6	10570	75	9.5	156000	1.69	19	1.08	3.59	110	16	31.14	27.12	109	136	234	3.1	98	490	96	50	65.3333
1	35	12	1	0	0	0	4	0	0	3	0	0	1	0	0	0	0	0	1	8	0		55	7	11	134	9.8	27	11430	71.5	13	218000	1.93	9	0.81	3.46	96	28	25	22.2	3903	302	140	3.1	98	490	144	97	112.667
2	64	14	1	1	1	1	4	3	2	4	0	0	1	1	0	1	0	0	3	13	3	64		13	14	132	9.4	26.2	11900	82	4.1	82000	2.9	67	4.24	4.96	96	21	21.3	20.2	237	82	87	2.1	90	450	90	65	73.3333
2	50	1	1	1	1	1	4	1	1	4	0	0	1	0	0	1	0	0	2	11	2	53		10	14	134	10.6	28	14340	84.5	5.7	102000	2.78	23	1.38	3.65	94	28	30.7	25.7	171	62	87	2.5	93	465	116	75	88.6667
1	49	19	1	1	0	0	2	1	3	3	0	0	0	0	1	0	0	0	1	8	1	37		9	12	135	6.6	19.9	6200	63	20	106000	1.73	28	1.73	5.7	110	18	3.1	1.74	37	24	129	2.2	93	465	114	74	87.3333
1	58	15	3	1	0	1	3	4	3	1	0	0	0	1	1	1	0	0	3	12	3	52		11	14	140	10.9	30	4410	89.3	7.3	145000	1.52	10	0.97	4.17	106	25	3.5	2.45	54	19	225	2.5	95	475	154	71	98.6667
2	46	13	8	0	0	0	4	0	0	0	0	0	1	0	0	0	0	0	1	7	0	0	50	4	11	130	12.8	37	7700	85.1	10.5	61000	1.8	4	0.34	2.97	85	28	12	8.97	665	383	160	3.1	98	490	133	85	101
1	34	1	1	1	0	0	4	0	2	3	0	0	1	0	0	0	0	0	1	10	1	41		9	13	131	7.3	20.7	10500	77.2	8.2	64000	2.08	6	0.58	2.12	101	21	26.2	15.4	176	30	325	2	90	450	141	73	95.6667
2	47	19	1	1	0	0	4	0	2	1	1	0	1	0	0	0	0	0	1	10	1	40		8	12	132	9.2	25.8	9180	78.5	9	90000	1.98	8	0.47	2.7	93	27	25	20.3	228	72	104	3.2	93	465	92	58	69.3333
1	50	20	1	0	0	99	2	0	3	3	0	0	0	0	1	0	0	0	1	8	0		60	8	13	134	10.8	30.8	12090	83.1	6.9	62000	1.69	35	1.15	4.22	96	25	5.11	4.76	62	28	158	2.5	90	450	122	89	100
1	52	1	1	1	1	1	4	1	0	3	0	0	1	1	0	0	0	0	2	8	2		51	8	11	132	8.9	26.6	9360	77.6	11	94000	1.6	10	0.4	3.44	89	25	15.1	12.66	697	60	444	2.7	95	470	128	75	92.6667
1	57	14	14	1	0	1	3	2	0	1	0	0	0	1	0	0	0	0	1	9	1	48		6	11	131	10.8	30.9	11400	65.7	21.7	171000	1.47	8	0.62	3.86	98	23	7.14	6.02	85	41	268	2.3	98	490	148	96	113.333
2	47	14	8	1	0	1	4	0	1	3	0	0	1	1	0	0	0	0	2	11	2	48		8	13	138	9.4	27.2	8038	85.5	5.5	57000	1.35	14	1.05	3.77	105	21	2.55	1.99	51	42	374	2.3	95	470	144	87	106
1	54	14	3	1	0	0	4	3	0	3	0	0	1	1	0	0	0	0	2	10	2	51		10	11	132	11.5	32.1	12760	77.1	9.8	23000	1.69	92	3.57	3.2	92	27	12	10.3	150	78	285	1.9	93	465	134	83	100
2	42	19	8	1	0	0	4	0	0	4	0	0	1	0	0	1	0	0	2	10	2	51		8	13	139	3.9	12.6	29580	93.6	1.7	121000	3.45	13	1.1	3.32	102	13	12.3	6.52	83	19	73	1.9	99	500	103	63	76.3333
1	50	14	1	1	0	0	4	0	1	3	1	2	1	0	0	0	0	0	1	10	1	43		11	13	138	13.9	39.4	4650	66	20.9	124000	1.99	9	0.62	4.63	105	22	18.04	11.75	131	41	115	2.4	85	283	89	56	67
2	36	14	12	1	1	1	4	0	2	4	0	0	1	0	0	1	0	0	2	11	2	41		10		128	7.9	23.5	4950	55.8	17.3	35000	2.9	9	0.79	4.3	96	25	15.35	11.5	93	39	209	1.7	90	450	118	74	88.6667
2	38	14	17	1	1	1	4	0	1	3	0	0	1	0	0	0	0	0	1	9	1	43		8	11	133	9.5	27	18750	82	10	160000	1.67	2	0.49	2.82	87	29	21.5	18.8	169	12	170	2.6	90	450	108	67	80.6667
2	50	1	1	1	1	1	4	1	0	4	0	0	1	0	0	1	0	0	2	10	2	50		9	12	134	10.6	28	14340	84.5	5.7	102000	2.78	23	1.38	3.65	94	28	30.7	25.7	171	62	87	2.5	95	470	122	67	85.3333
2	42	14	11	0	1	1	4	0	0	0	0	0	1	0	0	0	0	0	1	8	0		50	4	10	132	10.2	31.3	10090	96.1	2.3	46000	1.26	31	0.84	3.95	104	13	14.51	12.6	73	52	100	3.2	90	450	128	69	88.6667
1	45	2	2	0	0	0	4	0	0	3	0	0	1	0	0	0	0	0	1	8	0		53	7	11	131	14.1	37.1	9590	80.6	12.3	106000	1.74	7	0.56	4.66	89	24	21.44	16.7	871	437	194	3.2	99	500	137	94	108.333
2	54	14	2	1	1	1	3	1	3	4	0	0	1	0	0	1	0	0	2	11	2	60		11	15	123	9	26.4	33200	90.8	4.5	120000	2.67	36	1.27	5.25	90	21	8.48	6.21	69	50	218	2	90	450	127	71	89.6667
1	55	2	2	0	0	0	0	0	3	1	0	0	0	0	1	0	0	0	1	8	0		56	4	10	134	12.6	38.1	14200	62.7	19.5	145000	1.26	21	0.86	3.5	95	22	2.6	1.4	74	52	235	2.6	90	450	110	65	80
2	64	15	2	1	1	1	3	2	1	3	0	2	1	0	1	1	1	1	5	10	3	48		11	13	127	8.5	24.5	4110	66.9	18.7	114000	2.11	24	2.24	4.85	96	18	7.83	4.85	65	41	94	2.5	85	283	97	62	73.6667
1	52	1	1	1	99	99	4	1	1	3	0	0	1	0	0	0	0	0	1	9	1	43		9	12	131	11.2	33.6	7810	63.9	21.4	130000	1.5	29	1.69	3.77	95	23	18	15.14	226	62	278	2.5	90	450	158	87	110.667
1	49	10	6	0	1	1	4	0	0	3	0	0	1	0	0	0	0	0	1	9	0		60	7	12	136	11.3	35.4	9400	63.6	17	384000	2.41	8	0.8	3.8	99	19	20.9	14.98	506	418	157	3	95	470	122	74	90
2	70	14	14	1	0	0	0	2	3	3	0	0	0	1	1	0	0	0	2	9	2	56		8	12	128	9.6	29.6	18660	96	2.1	321000	1.9	82	2.98	4.5	81	21	0.2	0.13	49	37	255	1.8	90	450	153	82	105.667
1	31	15	2	1	0	1	4	0	2	3	0	0	1	0	0	0	0	0	1	10	1	44		9	14	122	10.7	32.8	19300	89.8	3.9	66000	2.39	17	0.55	4.6	89	21	19.73	14.95	114	72	214	1.9	95	470	100	64	76
1	57	19	1	1	1	1	4	0	2	3	0	0	1	0	0	0	0	0	1	9	1	44		9	13	137	10.5	31.4	6700	48.6	38.5	49000	1.97	7	0.74	3.29	104	19	12.64	9.67	150	45	230	2.6	95	470	122	82	95.3333
1	58	14	1	1	0	1	1	2	2	4	0	3	0	1	0	1	0	1	3	10	3	50		12	15	120	8.4	23.5	9490	79.3	12.1	229000	1.2	5	0.59	3.93	90	16	1.48	1.15	48	19	237	2.1	85	240	92	60	70.6667
2	64	15	11	1	1	1	2	2	3	1	0	0	0	1	1	0	0	0	2	9	2	51		8	13	132	11	33.5	12170	92.1	6.1	103000	1.28	32	2.12	5.25	95	21	3.04	1.46	28	19	226	2.3	95	470	100	60	73.3333
1	57	14	1	1	0	1	2	2	0	4	0	0	0	1	0	1	0	0	2	10	2	48		8	14	129	11.6	32.6	6950	79.6	10.8	123000	1.48	9	0.66	4.63	94	21	3.76	2.32	47	34	158	2.8	98	460	162	97	118.667
2	74	15	2	0	1	1	0	0	0	2	0	0	0	0	0	0	0	0	0	7	0		52	2	12	141	9	28	5260	67	12	85000	1.47	33	0.9	3.9	111	23	0.4	0.2	22	10	72	3.1	NA	NA	95	52	63
1	56	14	1	0	1	1	1	0	1	3	0	0	0	0	0	0	0	0	0	7	0		51	5	11	121	8	23	2260	70	22	18000	1.55	32	1.1	3.5	99	20	1.5	1.2	21	12	153	2.4	NA	NA	109	63	75
1	80	15	14	0	1	1	1	1	2	2	0	0	0	0	0	0	0	0	0	7	0		61	6	9	134	8	22	5590	60	30	42000	1.4	17	1.5	4	98	25.4	1.6	1	39	11	85	1.7	NA	NA	95	63	73
2	68	19	1	0	1	1	1	0	0	3	0	0	0	0	0	0	0	0	0	6	0		57	4	7	140	8.5	25.4	8840	76	15	119000	1.53	11.3	1.07	4.1	96	25	2	1	44	19	115	2.4	NA	NA	120	61	78
2	81	14	14	0	1	1	0	1	2	2	0	0	0	0	0	0	0	0	0	8	0		69	5	9	132	7.7	23.4	13360	80	12	146000	1.41	43	1.41	3.9	101	10.4	0.5	0.2	30	25	172	2.5	NA	NA	85	50	61
2	87	14	14	1	1	1	1	0	3	4	0	3	0	0	1	1	0	1	3	13	3	71		11	11	132	13.4	39.4	7840	60	30	117000	4.55	19	0.78	3.6	102	5.1	1.2	0.8	1161	185	135	1.1	99	207	97	46	63
2	77	14	8	1	1	1	2	1	3	2	0	0	0	0	1	0	0	0	1	9	1	54		8	10	138	8.2	25.1	8430	68	23	139000	1.62	43	1.6	3.9	99	17.9	6.4	5	49	23	123	3.1	NA	NA	155	72	99
2	60	19	5	0	1	1	1	1	0	3	0	0	0	0	0	0	0	0	0	6	0		63	5	7	135	7.8	23.9	8300	68	21	140000	1.89	46	1.5	3.9	95	24	1.8	0.8	47	22	67	3.5	NA	NA	128	92	97
1	63	14	15	1	1	1	1	2	2	3	0	0	0	1	0	0	0	0	1	9	1	47		8	9	132	9	30	6410	76	14	274000	1.77	86	3	3.7	101	22.5	1.7	1.2	34	19	170	3.1	NA	NA	68	54	60
2	83	19	14	1	1	1	2	2	2	3	0	0	0	1	0	0	0	0	1	8	1	56		9	9	141	7	21	12660	70	11	58000	1.78	30	3	4	110	12.2	5	3.6	30	15	92	2.8	NA	NA	120	61	83
2	68	14	14	0	1	1	1	1	1	NA	0	1	0	0	0	0	0	0	0	4	0			4	7	135	10.3	31	15530	69	13	245000	NA	13.9	0.99	4.1	98	18.6	0.35	0.18	48	36	96	4.3	100	695	134	61	85
2	46	14	1	1	1	1	3	2	1	3	0	1	1	1	0	1	0	0	3	12	3	50		10	12	128.2	7.5	22.8	7120	70	20	111000	6	27	2.3	4.1	105	19.4	14.5	12	172	67	200	1.6	100	NA	110	64	79
1	53	1	1	1	1	1	3	2	1	3	0	1	1	1	0	1	0	0	3	12	3	61		10	12	114	9.8	26.5	25680	69	13	140000	2.74	53	2.1	4	106	13.6	30	26	168	70	241	2.5	100	453	133	74	94
1	54	22	14	0	1	1	1	1	1	1	0	1	0	0	0	0	0	0	0	7	0		57	5	9	140	9.2	26.2	11730	70	12	55000	1.59	20.4	1.17	4.2	99	26.3	5.16	2.27	126	44	154	3	96	351	146	87	103
1	43	19	1	0	1	1	1	1	1	1	0	1	0	0	0	0	0	0	0	7	0		40	5	7	141	12.4	36	7590	75	12	64000	1.3	19.6	0.52	4.1	101	23.5	2.85	1.76	101	41	101	4.6	NA	NA	141	86	104
1	52	19	1	0	1	1	1	1	1	1	0	1	0	0	0	0	0	0	0	7	0		50	5	5	135	5.5	16.4	11490	70	14	132000	1.22	7.1	0.59	3.8	106	21.5	0.6	0.36	58	32	61	3.6	NA	NA	106	65	79
2	67	19	14	0	1	1	1	1	1	1	0	1	0	0	0	0	0	0	0	7	0		39	5	5	154	72	99	4570	78	11	100000	1.21	16.7	0.87	3.9	110	25.8	1	0.3	30	23	104	4	NA	NA	154	72	99
2	80	14	14	0	1	1	1	1	1	1	0	1	0	0	0	0	0	0	0	7	0		59	5	12	144	7.8	26.3	5510	69	21	104000	1.62	28	1.7	3.9	98	16.3	2.1	1.5	50	26	385	2.4	100	473	107	65	79
2	86	22	14	0	1	1	1	1	1	1	0	1	0	0	0	0	0	0	0	7	0		57	5	8	137	11.4	33.8	4500	68	33	85000	1.29	19	1.4	4	98	106	1.4	0.8	93	37	80	2.7	NA	NA	120	67	85
2	63	22	5	0	1	1	1	1	1	1	0	1	0	0	0	0	0	0	0	7	0		48	5	7	137	11	33	6140	70	23	36000	1.45	6.7	0.5	4.2	99	26.3	1.99	0.92	46	22	145	3.6	NA	NA	158	57	91
1	64	14	1	1	1	1	1	3	1	3	0	1	0	1	0	1	0	0	2	12	2	56		9	11	134	11.4	38	5220	67	23	57000	4.96	39	3.6	3.7	111	5.4	3.9	3.2	298	56	127	2.4	91	933	151	97	115
1	38	19	1	0	1	1	1	1	1	1	0	1	0	0	0	0	0	0	0	7	0		36	5	8	132	5.8	18.9	1240	69	25	125000	1.89	30	0.7	4.1	99	22	1.5	0.8	28	21	59	2.6	100	NA	110	70	77
2	70	14	5	0	1	1	3	1	2	1	0	1	1	0	0	0	0	0	1	8	0		70	8	11	129	10.8	33.4	11920	70	26	171900	2	21.8	1	3.9	100	20	17	14	83	40	133	2.6	95	NA	95	62	72
1	52	14	15	1	1	1	3	1	2	3	0	3	1	0	0	1	0	0	2	14	2	65		12	11	152	9.3	31	16500	80	17	101000	2.66	60.7	1.62	3.8	101	26.3	33	28	93	13	6	3.1	NA	NA	108	50	69
1	58	1	1	1	1	1	4	1	1	2	0	1	1	0	0	0	0	0	1	10	1	53		9	12	138	9.9	26.9	14110	78	12	562000	2.24	9.7	0.8	4	103	12.8	14	13	35	9	194	2.7	100	360	107	69	87
2	68	14	14	0	1	1	1	1	1	1	0	1	0	0	0	0	0	0	0	8	0		58	5	7	129	8.3	25.8	4570	69	23	53000	1.59	8.1	1.2	4.2	105	20	1.6	0.8	34	21	106	3.1	100	NA	119	66	84
1	60	19	1	0	1	1	1	1	1	1	0	1	0	0	0	0	0	0	0	7	0		50	5	6	139	4	13.5	9510	70	18	69000	1.36	20	0.6	3.8	106	20.9	0.8	0.7	37	21	193	5.4	NA	NA	106	64	77
1	51	19	1	0	1	1	1	0	2	3	0	2	0	0	0	0	0	0	0	8	0		53	8	10	139	7.5	23.3	9.1	76	25	134000	1.68	8.4	0.9	3.6	111	27	1.4	0.6	27	47	44	2.4	97	253	112	75	85
1	64	14	1	0	1	1	2	1	0	3	0	2	0	0	0	0	0	0	0	6	0		64	8	9	132	12.4	34.5	11.55	80	18	77000	1.58	19.2	1.24	3.9	110	28	2	1	26	19	82	3.1	90	229	154	77	102
2	64	19	5	0	1	1	2	0	0	0	1	0	0	0	0	0	0	0	0	6	0		49	3	9	146	8.8	27	8150	81	16	49000	1.38	24	0.8	4	103	17.8	5	3	109	54	108	2.6	NA	NA	158	59	118
1	62	14	1	0	1	1	2	0	0	1	0	2	0	0	0	0	0	0	0	6	0		70	5	9	128	11.2	33	24490	80	19	201000	1.65	10	0.8	3.9	105	22.7	3.4	2.4	32	20	116	3	99	240	127	70	88
2	83	14	14	0	1	1	0	0	0	4	0	0	0	0	0	1	0	0	1	8	0		82	4	8	138	10	29	12700	80	17	287000	3.8	75	1.1	3.8	109	20.8	0.8	0.6	54	47	291	3.1	98	NA	112	88	95
1	59	19	1	0	1	1	2	1	2	3	0	1	0	0	0	0	0	0	0	7	0		65	9	12	134	7.3	20.9	13150	82	15	85000	1.87	34.6	1.24	4	110	23.2	3.26	2.21	95	50	118	1.9	99	340	138	78	98
1	69	1	1	0	1	1	2	0	0	0	0	0	0	0	0	0	0	0	0	6	0		51	2	7	138	10.8	30.5	6870	80	18	95000	1.18	6.8	0.95	4.1	99	28	4	3	121	32	380	3.6	NA	NA	147	76	99
2	79	14	2	0	1	1	1	0	0	2	0	0	0	0	0	0	0	0	0	6	0		59	3	6	125	11	33	5450	78	12	213000	1.44	9.9	0.57	4.2	98	24.3	1.2	0.5	41	27	89	2.8	NA	NA	141	65	90
1	68	1	1	0	1	1	3	1	2	3	0	2	0	0	0	0	0	0	0	9	0		73	11	14	130	10.2	29.8	8520	78	20	188000	2.37	42	1.7	4.3	98	21	11	10	190	73	117	2.5	97	231	130	70	89
2	70	19	14	0	1	1	0	0	0	2	0	2	0	0	0	0	0	0	0	6	0		49	4	6	140	8.8	26.3	3850	79	11	92000	1.41	27.7	0.98	3.7	99	21.3	0.6	0.3	177	86	125	3.1	98	297	137	71	88
1	60	19	1	0	1	1	0	0	0	2	0	0	0	0	0	0	0	0	0	7	0		53	2	7	135	7.2	22.4	10660	75	14	141000	1.24	34	0.79	4	97	21	0.5	0.2	28	29	48	3.1	99	404	111	55	73
2	64	14	14	0	1	1	0	0	0	2	0	0	0	0	0	0	0	0	0	6	0		50	2	6	140	7.9	23.5	7890	80	18	127000	1.3	49	0.75	3.9	101	18.2	0.8	0.5	20	12	44	3.2	NA	NA	128	55	78
1	47	14	3	0	1	1	4	0	0	3	0	0	0	0	0	0	0	0	0	9	0		60	7	13	130	13.4	0	8070	77	21	138000	2.2	9.8	0.87	4	99	29	14	12	145	37	182	2.1	NA	NA	130	90	103
2	78	2	2	0	1	1	2	0	3	2	0	1	0	0	1	0	0	0	1	8	0		56	8	10	142	9.7	28.9	8800	76	17	159000	1.41	17.6	0.86	4.4	110	15	2.84	1.91	1636	242	153	2.3	95	452	110	65	80
2	84	15	15	1	99	99	3	1	3	3	0	1	0	0	1	0	0	0	1	9	1	61		11	13	126	12.6	36	17680	83	10	314000	1.54	32	1.59	5.6	93	15	7.18	2.59	102	37	144	2.4	100	476	109	53	72
1	76	2	2	1	1	1	4	1	0	2	0	1	1	0	0	0	0	0	1	8	1	54		8	9	136	11.1	29.9	15650	85	7	250000	1.5	30	1.7	4	107	19	25.7	22.8	104	105	169	2.2	99	471	98	64	75
1	51	14	1	0	0	99	2	0	0	3	0	1	0	0	0	0	0	0	0	6	0		56	6	8	135	9.2	25.9	11430	55	30	158000	1.66	10.3	0.78	4	102	24	2.62	1.39	62	40	148	2.6	100	476	123	73	91
1	53	2	2	1	1	1	4	1	0	3	0	1	1	1	1	0	0	0	3	12	3	53		9	11	137	12.2	33	10420	86	27	42000	1.9	42	1.13	3.4	101	25	34.8	29	206	221	96	3.1	97	461	144	75	98
2	46	15	2	0	0	0	3	0	0	3	0	1	0	0	0	0	0	0	0	7	0		50	7	10	133	6	18.4	6780	83	5	54000	1.75	10	0.54	2.5	99	21	6.3	4.83	54	33	214	1.8	99	471	103	73	83
2	37	13	8	1	1	1	4	1	4	4	0	3	1	0	1	1	0	1	4	14	3	58		16	13	169	9.2	28.8	15780	88	10	131000	3.19	58	1.53	5.5	136	23	35.7	26.4	114	82	116	3	97	168	152	92	112
2	75	10	8	1	1	1	4	0	0	4	0	1	1	0	0	1	0	0	2	10	2	56		9	13	133	10	26.3	8120	62	27	163000	2.58	14	0.79	2.9	102	21	19	15.8	372	210	175	2.1	98	466	132	62	85
1	44	2	2	1	1	1	4	0	0	4	0	1	1	0	0	1	0	0	2	10	2	54		9	13	132	10.8	28.6	39600	79	5	118000	3.12	11	0.97	3.4	94	26	24	19	317	159	267	2.5	95	452	114	75	88
1	79	15	14	0	0	0	2	0	0	0	0	1	0	0	0	0	0	0	0	6	0		54	3	11	132	9.9	28.2	14980	82	8	213000	1.1	8.3	0.31	3.8	99	20	3.14	2.14	25	16	164	2.2	97	461	134	81	99
2	70	9	14	0	0	1	1	1	1	2	0	1	0	0	0	0	0	0	0	7	0		58	6	8	138	7.7	22.2	5850	69	19	77000	1.48	33	1.6	3.7	108	15	1.75	0.82	108	37	92	2	98	466	162	74	103
1	86	14	5	0	0	0	0	0	2	1	0	1	0	0	0	0	0	0	0	7	0		59	4	10	122	11.3	33.5	6700	61	24	187000	1.15	7.8	0.45	3.7	87	25	1.3	0.9	26	16	120	2.2	92	438	126	66	86
1	69	2	2	1	1	1	4	0	2	4	0	1	1	0	0	1	0	0	2	11	2	62		11	13	115	12	33	18080	84	12	215000	2.6	15	1.05	4.4	78	20	14	10.8	605	234	307	2.5	96	457	108	63	78
1	60	15	5	1	0	1	3	2	3	3	0	1	0	1	1	0	0	0	2	10	2	53		12	13	113	10	26.7	12040	85	4	97000	1.99	71	3.3	6.3	77	17	8.03	3.98	67	36	94	2.3	100	476	118	90	99
2	61	15	14	1	1	1	1	2	0	3	3	1	0	1	0	0	1	0	2	9	2	51		10	10	137	13	39	15270	88	6.5	190000	1.84	25	2.17	3.6	100	15	1.94	1.04	51	21	152	1.7	96	457	112	78	89
1	54	2	2	1	0	0	4	0	1	4	0	1	1	0	0	1	0	0	2	11	2	47		10	12	120	7.9	21.9	4280	71.7	18.7	90000	2.78	14.5	1.46	3.7	92	24	15.5	11.45	224	168	128	2.2	91	433	139	87	104
1	54	19	5	1	1	1	4	2	3	3	0	1	1	1	1	0	0	0	3	11	3	52		13	14	125	7.7	21.5	9820	78	6	127000	1.83	63	3.07	3.9	97	12	15.98	13.44	158	87	133	1.2	96	457	101	57	72
1	82	14	14	1	1	1	2	1	3	3	0	3	0	0	1	0	0	1	2	10	2	62		12	12	143	11.4	32.3	12980	87.4	6.1	98000	1.77	27.3	1.29	3.6	106	24	2.26	1.49	64	37	152	2.3	100	100	102	66	78
1	60	2	2	1	1	1	4	2	3	4	0	1	1	1	1	1	0	0	4	13	3	58		14	11	144	11.2	32.1	6250	71.7	16	198000	3.2	36.2	2.22	5.6	100	32	37.7	25.7	196	124	64	3.9	90	428	123	87	99
1	63	14	2	1	1	1	2	1	3	2	0	1	0	0	1	0	0	0	1	8	1	47		9	12	134	7.4	21.3	12380	75.7	12.8	91000	1.32	68.3	1.87	5	96	24	2.74	1.39	43	52	143	3.2	89	423	99	69	82
1	54	10	1	1	0	0	4	2	0	3	0	1	1	1	0	0	0	0	2	9	2	42		10	12	135	10.2	28.7	5560	67.8	14.2	154000	1.92	32.1	3.28	3.3	101	15	25.39	20.23	107	44	115	2.3	96	457	147	84	105
1	60	14	14	0	0	0	2	1	2	2	0	1	0	0	0	0	0	0	0	7	0		56	8	10	133	8.6	25.4	6240	80.6	12.3	72000	1.4	16.3	1.46	3.7	97	25	3.39	1.31	37	22	66	2.8	100	416	126	94	105
2	65	20	5	0	0	0	2	0	2	2	0	1	0	0	0	0	0	0	0	7	0		54	7	11	130	11.8	32.9	5940	86.9	5.1	126000	1.39	17.2	0.81	4.4	94	22	0.87	0.46	20	22	73	3.2	98	466	105	86	92
2	73	15	15	1	1	1	3	2	4	4	4	4	0	1	1	1	1	1	5	16	3	73		21	14	157	8.1	24.6	5610	38.3	14.8	253000	3.54	53	2.38	6.3	109	11	8.65	6.98	721	260	76	1.2	76	76	67	23	38
2	64	2	4	1	1	1	4	0	0	4	0	1	1	0	0	1	0	0	2	10	2	57		9	12	124	13.3	34.2	17870	81.9	13.1	108000	3	11.1	0.78	6.8	89	23	18.59	15.38	347	463	220	2.7	100	476	112	60	77
1	49	2	4	1	0	0	4	1	2	4	3	1	1	0	0	1	1	0	3	13	3	56		15	11	135	12.6	39.6	8230	74	12	113000	3.4	14.9	1.91	4.8	98	20	21.69	12.39	61	154	105	2.4	97	462	152	86	108
2	75	22	14	0	0	0	2	0	0	3	0	1	0	0	0	0	0	0	0	8	0		55	6	10	133	11.1	32.5	4370	57	25.4	92000	1.59	NA	0.75	4.1	102	21	2.37	1.32	59	29	117	2.7	98	467	158	81	107
1	47	19	7	1	0	1	1	2	1	2	2	2	0	1	0	0	0	0	1	11	1	50		10	10	137	7.2	21	11200	86	3	84000	2.01	23	2.34	4.59	109	17.5	5.8	4.1	72	27	103	15.4	100	NA	73	43	53
2	20	22	15	1	0	1	3	1	2	3	3	1	1	0	0	1	1	0	3	13	3	45		13	13	127	7.1	22.1	9600	91	5	105000	2.77	34	1.95	5.02	107	14.3	14.2	9.4	120	42	146	0.7	100	734.8	70	30	43
2	62	14	13	1	0	1	3	1	2	1	1	1	1	0	0	0	0	0	1	11	1	70		9	9	132	10.6	30.7	92400	89	7	196000	3.2	44	1.94	4.26	94	23	1.6	1	50	68	184	26.1	95	NA	107	59	75
2	71	19	13	1	0	99	1	1	1	1	1	2	0	1	0	0	0	0	1	8	1	44		7	26	132	8.8	27.4	4500	82	10	173000	1.53	24	3.08	4.15	111	13.1	2.3	1.7	90	15	130	20.9	99	210	115	74	88
2	77	14	5	1	0	0	1	1	1	1	3	1	0	0	0	0	1	0	1	9	1	53		8	21	132	9.6	28.36	7000	89	7	83000	1.39	25	1.45	4.03	107	16.3	2.8	1.1	57	27	62	2.17	100	414.29	70	40	52
2	78	2	14	0	0	0	1	1	1	1	1	1	0	0	0	0	0	0	0	7	0		54	6	5	138	9	27.8	6200	74	8	52000	1.33	18	0.86	3.56	111	17.2	1.6	0.8	261	100	99	22.3	96	NA	124	72	89
2	21	22	15	1	0	0	3	1	1	1	1	1	1	0	0	0	0	0	1	9	1	28		8	9	133	8.7	27.9	4600	94	3	200000	1.65	11	0.49	3.99	110	16.6	18	12.4	136	70	500	15.3	100	NA	122	68	86
2	20	14	15	0	0	0	2	1	1	1	1	1	0	0	0	0	0	0	0	8	0		26	7	8	140	8.5	27.1	3400	54	28	40000	1.4	9	0.4	3.58	109	20.7	9.4	7.1	149	97	310	21.3	99	NA	100	60	73
1	69	14	1	1	0	1	2	1	1	1	3	1	0	0	0	0	1	0	1	10	1	53		9	11	133	10.7	30.7	7300	74	3	55000	1.58	19	1.7	5.21	107	19	7.8	4.1	88	42	164	1.88	100	800	95	56	69
2	59	14	7	0	0	0	1	1	1	1	1	1	0	0	0	0	0	0	0	7	0		61	6	8	131	9.6	26.8	6700	60	20	87000	1.95	36	1.12	4.49	108	NA	4.7	2.2	63	36	85	19.7	100	NA	129	58	82
2	21	21	12	1	1	1	3	1	3	3	1	2	1	1	1	1	1	1	6	12	3	49		13	12	136	7.3	22	27920	85.4	8	48000	>10	43	1.93	3.7	103	14	30.67	25.71	198	78	43	1.6	96		96	58	71
1	18	21	12	1	1	1	3	1	2	3	1	1	1	0	1	1	0	0	3	10	3	38		11	11	135	9.6	30	10830	52.7	33.8	95000	3.7	13	0.57	3.7	106	17	38.9	33.3	66	25	57	3.3	100		152	79	109
1	58	1	1	1	1	1	3	1	1	3	1	2	1	0	0	1	0	0	2	10	2	55		11	13	121	10.1	27.7	11940	86.7	6.2	75000	4.09	14	0.9	4.5	104	23	14.64	10.47	553	206	265	2	88	220	100	60	73
2	68	19	8	1	1	1	3	3	3	2	1	3	1	1	1	1	1	1	6	14	3	68		15	16	134	12.3	33.9	15980	93.2	3.9	176000	2.07	82	3.52	3.8	102	11	27.27	22.63	225	203	103	2.2	100		120	62	91
1	46	1	6	0	0	0	1	1	2	1	1	1	0	0	0	0	0	0	0	7	0		65	7	11	14	36.8	12080	74.4	14.6	9600	1.9	3	0.43	3.8	98	23	4.8	3.9	310	78	336	3			2	65	91	2
1	36	1	7	1	1	1	1	1	3	1	1	3	1	0	1	0	0	1	3	10	3	23		10	9	8.3	25.9	5340	61.4	29.2	139000	1.26	21	0.68	4.4	100	21	4.38	3.64	100	64	128	3.3			2	71	120	2
[truncated: 1 more columns]

## Sheet: Key
Acute Insult			Chronic Insult
Alcohol	1		Alcohol CLD	1
HBV reactivation	2		HBV CLD	2
HEV	3		HBV+ Alcohol CLD	3
HEV+Alcohol	4		HBV chronic hepatitis	4
HBV+ Alcohol	5		HCV CLD	5
HAV	6		HCV+ Alcohol	6
HAV + Alcohol	7		HCV chronic hepatitis	7
HDV	8		AIH	8
EBV/ other viruses	9		PBC	9
DILI	10		PBC +AIH	10
ATT_DILI	11		Cholestatic liver diseases	11
DILI+ Alcohol	12		Wilsons	12
Autoimmune	13		NASH	13
sepsis	14		NASH cirrhosis	14
SBP	15		cryptogenic	15
Malaria	16		Cardiac	17
Leptospira	17		BA	18
TACE	18
Bleed	19
Surgery	20
Acute Wilsons	21
Cryptogenic	22
